# Supplementary material for: Aquaporin 1 overexpression may enhance glioma tumorigenesis by interacting with the transcriptional regulation networks of Foxo4, Maz, and E2F families
Source: Chin Neurosurg J. 2023 Dec 6;9:34. doi: 10.1186/s41016-023-00342-3 (PMC10698900; doi:10.1186/s41016-023-00342-3)
Supplement: Supplementary file 1 — Additional file 1. [file 41016_2023_342_MOESM1_ESM.xlsx]

## Sheet: TableS1.DEGs
geneID	log2FoldChange	pvalue	FDR	C6AQP1R1	C6AQP1R2	C6AQP1R3	C6R1	C6R2	C6R3
ENSRNOG00000000043_Idua	1.36701	5.25565e-160	9.29521e-159	2000	2147.39	2110.06	854.964	797.479	791.539
ENSRNOG00000000186_Tst	1.27813	1.14798e-85	1.00562e-84	1459.02	1683.81	1724.21	637.25	641.138	722.228
ENSRNOG00000000239_Ccl7	1.10425	5.6805e-34	2.22716e-33	612.023	580.977	600.962	322.598	259.884	259.919
ENSRNOG00000000277_Tet1	1.30046	1.21046e-18	3.29026e-18	262.295	215.938	229.337	104.884	79.5422	97.0364
ENSRNOG00000000373_Ctnna3	3.25311	4.41993e-59	2.77448e-58	214.937	243.359	224.315	19.0698	21.257	21.4866
ENSRNOG00000000378_Ctnna3	2.11018	2.85553e-08	5.31328e-08	34.6084	25.707	35.1538	4.76745	4.79996	3.46558
ENSRNOG00000000394_Srgn	1.64294	1.10447e-58	6.89016e-58	586.522	532.991	510.567	187.52	167.313	162.189
ENSRNOG00000000414_Cep85l	1.10955	2.57545e-30	9.35019e-30	488.161	450.729	477.087	224.07	213.941	212.787
ENSRNOG00000000433_Prrt1	1.16358	2.71302e-33	1.04676e-32	493.625	469.58	492.153	205.001	208.455	225.263
ENSRNOG00000000436_Egfl8	1.52729	1.99297e-46	9.98546e-46	455.374	459.298	484.62	160.504	144.685	173.972
ENSRNOG00000000441_Gpsm3	1.18412	3.29613e-07	5.83299e-07	67.3954	104.542	110.483	30.1939	37.714	47.8251
ENSRNOG00000000443_C4a	3.4963	3.97617e-86	3.51359e-85	344.263	314.482	321.406	25.4264	25.3712	26.3384
ENSRNOG00000000463_Col11a2	1.80478	3.05975e-40	1.35983e-39	306.011	292.202	312.199	96.9383	78.1708	82.4809
ENSRNOG00000000479_Kifc1	-1.03176	1.91021e-185	3.98316e-184	2041.9	2231.36	2172.84	4317.73	4484.53	4447.04
ENSRNOG00000000483_Syngap1	1.19576	8.62644e-90	8.033e-89	1316.94	1400.17	1413.68	583.219	624.681	589.149
ENSRNOG00000000488_Hmga1	-1.12324	1.13651e-15	2.82436e-15	163.935	112.254	107.135	262.21	290.055	267.543
ENSRNOG00000000493_Snrpc	-1.05937	6.14805e-115	7.33829e-114	1138.44	1221.94	1143.34	2359.89	2530.26	2428.68
ENSRNOG00000000500_Scube3	2.79301	3.95131e-100	4.07752e-99	460.839	441.303	461.184	68.3335	59.6567	62.3805
ENSRNOG00000000536_Mdga1	-1.18475	2.03763e-10	4.19116e-10	69.2169	55.6984	50.2197	133.489	128.228	142.089
ENSRNOG00000000543_Frk	2.03561	9.28172e-33	3.53721e-32	264.117	201.371	224.315	38.1396	57.5995	55.4493
ENSRNOG00000000552_Col13a1	1.16451	2.78429e-38	1.18857e-37	557.378	561.269	585.06	266.977	235.884	257.839
ENSRNOG00000000569_Vsir	2.61086	1.87134e-71	1.37987e-70	373.407	361.611	323.08	55.6203	52.7996	55.4493
ENSRNOG00000000580_Fam26d	1.21781	0.00102493	0.00147506	20.0365	40.2742	30.1318	15.8915	12.3428	4.1587
ENSRNOG00000000587_Rpf2	-1.10592	1.686e-67	1.19032e-66	519.126	521.851	523.959	1158.49	1124.56	1109.68
ENSRNOG00000000622_Hint1	-1.05918	3.15502e-294	1.1618e-292	3264.12	3185.95	3173.05	6815.87	6682.92	6557.58
ENSRNOG00000000632_Cdk1	-1.35106	0	0	3604.74	3632.39	3724.63	9375.99	9456.61	9208.75
ENSRNOG00000000635_Arid5b	1.11252	2.0392e-98	2.06218e-97	1781.42	1930.59	1956.89	820.002	883.878	904.517
ENSRNOG00000000640_Egr2	2.02	0	0	28382.6	30526.2	30573.8	7451.53	7270.57	7361.59
ENSRNOG00000000661_Hps4	1.11655	8.95644e-81	7.4781e-80	1426.23	1485.86	1577.74	691.281	661.023	720.148
ENSRNOG00000000774_Gabbr1	1.08778	1.34723e-237	3.78692e-236	4531.88	4395.89	4439.42	2088.15	2083.18	2100.14
ENSRNOG00000000786_Rpp21	-1.40267	4.07096e-62	2.65445e-61	287.796	317.053	266.164	807.289	748.794	777.677
ENSRNOG00000000805_Gja1	1.15964	0	0	8302.38	8976.01	8557.44	3858.46	3878.37	3842.64
ENSRNOG00000000809_Atat1	1.2973	8.31843e-183	1.6966e-181	2519.13	2576.69	2479.18	1015.47	1055.31	1000.86
ENSRNOG00000000840_Atp6v1g2	1.42818	5.49399e-12	1.20036e-11	107.468	131.105	141.452	28.6047	53.4853	46.4388
ENSRNOG00000000850_Apom	1.16321	0.00574485	0.00777989	27.3224	11.9966	10.8809	3.1783	5.48567	4.1587
ENSRNOG00000000861_Zic3	-1.38794	2.17416e-12	4.84369e-12	49.1804	38.5604	56.9157	123.954	129.599	143.475
ENSRNOG00000000885_Auts2	4.42335	3.35482e-34	1.32046e-33	69.2169	121.68	97.0914	1.58915	1.37142	0.693117
ENSRNOG00000000891_AABR07035107	1.11282	1.10555e-14	2.66543e-14	198.543	220.223	220.967	103.295	89.8278	100.502
ENSRNOG00000000906_Medag	2.52443	1.44243e-37	6.08038e-37	194.9	190.232	187.487	39.7288	33.5997	20.7935
ENSRNOG00000000916_LOC103690050	1.01928	9.3514e-09	1.78779e-08	205.829	148.243	146.474	61.9769	76.1137	91.4914
ENSRNOG00000000938_Ran	-1.0581	0	0	12286	12276.8	12010	25483.6	25537.8	25116.5
ENSRNOG00000000940_Flt1	-1.13064	8.62956e-137	1.25658e-135	1234.97	1337.62	1191.04	2806.44	2709.92	2766.92
ENSRNOG00000000981_Scarb1	-1.00372	6.52412e-172	1.23115e-170	2109.29	2353.9	2271.6	4530.67	4477.68	4603.68
ENSRNOG00000001011_Fam101a	1.72717	4.66985e-82	3.9351e-81	663.025	664.096	718.979	203.411	206.398	201.697
ENSRNOG00000001048_Ankrd61	1.85516	3.44502e-09	6.723e-09	54.6449	47.9863	46.8717	11.1241	8.91421	12.4761
ENSRNOG00000001065_Cyth3	1.05736	8.91205e-153	1.47701e-151	2888.89	3068.55	3034.11	1460.43	1439.99	1434.06
ENSRNOG00000001090_Stard13	1.45077	0	0	7358.84	7758.36	7756.43	2782.6	2740.09	2852.18
ENSRNOG00000001099_Rbak	1.30394	3.75302e-34	1.47575e-33	417.123	401.885	401.758	155.737	161.142	167.041
ENSRNOG00000001113_Mmd2	3.30903	2.21351e-19	6.15767e-19	52.8234	61.6967	56.0787	0	0.685709	5.54493
ENSRNOG00000001128_Tesc	1.49778	2.95551e-59	1.85909e-58	608.38	582.691	570.831	205.001	205.713	203.776
ENSRNOG00000001156_Msi1	1.0581	5.16946e-13	1.18077e-12	196.722	224.507	215.108	104.884	110.399	87.3327
ENSRNOG00000001173_Cabp1	1.77429	4.54316e-06	7.61488e-06	29.1439	26.5639	24.2729	4.76745	3.42854	6.23805
ENSRNOG00000001193_Hsf2bp	-1.60246	2.06714e-08	3.8785e-08	12.7505	22.2794	16.7399	57.2095	56.9138	74.8566
ENSRNOG00000001229_Col18a1	1.02145	5.53077e-243	1.603e-241	9222.24	9664.96	9946.85	4592.65	4655.28	4940.54
ENSRNOG00000001242_Gstt3	-2.52297	7.63863e-14	1.79241e-13	7.28598	4.28449	7.53296	55.6203	52.7996	56.1425
ENSRNOG00000001245_Pcbp3	-1.27481	8.90661e-08	1.61823e-07	25.5009	33.419	31.8058	79.4576	86.3993	76.2429
ENSRNOG00000001287_Gper1	-1.02221	1.53659e-31	5.73501e-31	285.975	293.059	282.067	591.164	562.281	609.943
ENSRNOG00000001288_Gpr146	1.40777	1.4623e-34	5.81037e-34	384.336	403.599	395.062	127.132	139.885	164.962
ENSRNOG00000001296_P2rx7	2.13542	6.0372e-53	3.40824e-52	304.19	317.909	322.243	68.3335	71.9994	66.5392
ENSRNOG00000001323_Zfp157	1.02111	4.83794e-50	2.59573e-49	1293.26	1095.12	1112.37	545.079	561.595	588.456
ENSRNOG00000001329_Gjc3	1.13005	2.59421e-08	4.83893e-08	107.468	112.254	112.994	61.9769	49.371	38.8145
ENSRNOG00000001335_Zkscan1	1.10736	6.17705e-90	5.76541e-89	1522.77	1495.29	1579.41	689.692	722.737	709.059
ENSRNOG00000001337_Setd1b	1.17606	1.25153e-62	8.20915e-62	899.819	949.444	940.782	392.52	424.454	408.246
ENSRNOG00000001341_Zfp113	1.89246	2.33291e-21	6.9002e-21	182.15	169.666	136.43	55.6203	39.0854	31.8834
ENSRNOG00000001347_AABR07036374	1.77838	3.42783e-14	8.11413e-14	140.255	118.252	117.179	42.9071	41.1425	17.3279
ENSRNOG00000001349_Mcm7	-1.08629	0	0	4398.91	4610.97	4610.17	9758.98	9722.66	9574.02
ENSRNOG00000001352_Hectd4	1.22735	0	0	6112.94	6467.01	6332.7	2606.21	2685.92	2766.23
ENSRNOG00000001369_Oas1a	1.95737	1.68225e-21	4.99522e-21	145.72	181.663	146.474	47.6745	43.1996	25.6453
ENSRNOG00000001407_Tfr2	1.82333	6.3731e-12	1.38717e-11	61.9309	95.1158	74.4926	17.4807	19.1998	20.1004
ENSRNOG00000001410_Gigyf1	1.49207	2.94295e-148	4.70368e-147	1546.45	1622.11	1668.97	573.684	560.224	584.991
ENSRNOG00000001435_Ssc4d	-1.20058	3.61074e-06	6.08656e-06	25.5009	27.4208	23.4359	63.5661	65.1423	63.0736
ENSRNOG00000001469_Eln	-1.02752	0	0	15958.1	16580.1	16735.7	32698.4	33466	34407
ENSRNOG00000001519_Dlx2	1.52925	1.26484e-12	2.84401e-12	123.862	122.537	91.2325	34.9613	36.3426	36.0421
ENSRNOG00000001632_Brwd1	1.23177	2.1935e-106	2.42025e-105	1739.53	1686.38	1741.79	719.886	685.023	782.529
ENSRNOG00000001645_Filip1l	1.47425	3.02377e-167	5.60138e-166	1830.6	1814.05	1791.17	662.676	663.766	625.884
ENSRNOG00000001653_St3gal6	1.16384	4.08846e-33	1.57044e-32	573.771	503.856	538.188	254.264	249.598	212.094
ENSRNOG00000001692_Chaf1b	-1.06523	1.16153e-49	6.18818e-49	402.551	421.594	440.259	859.731	907.878	899.666
ENSRNOG00000001728_LOC100909474	1.80132	9.59592e-64	6.41227e-63	473.589	541.56	528.981	146.202	156.342	135.158
ENSRNOG00000001739_Meltf	1.48853	1.89684e-24	6.05222e-24	222.223	245.93	250.262	76.2793	78.8565	92.1845
ENSRNOG00000001766_Tfrc	-1.72446	0	0	1981.79	1865.47	1868.17	6389.98	6310.58	6138.24
ENSRNOG00000001770_Ehhadh	1.51101	4.65384e-37	1.93817e-36	382.514	347.901	349.864	125.543	117.942	126.84
ENSRNOG00000001804_AABR07062513	1.25202	2.59595e-44	1.25449e-43	566.485	584.405	631.094	238.373	252.341	250.215
ENSRNOG00000001816_Rfc4	-1.28298	9.09113e-181	1.81448e-179	1085.61	1029.99	1104	2587.14	2633.12	2614.44
ENSRNOG00000001840_Rep15	1.48628	1.53916e-05	2.50428e-05	32.7869	35.9897	43.5237	4.76745	15.0856	9.70364
ENSRNOG00000001843_Bcl6	1.21996	8.78123e-100	9.03862e-99	1602.92	1746.36	1733.42	796.165	688.451	722.228
ENSRNOG00000001854_Tmtc1	1.978	1.68531e-21	5.00306e-21	123.862	149.957	149.822	46.0854	30.8569	27.7247
ENSRNOG00000001884_Ranbp1	-1.21251	0	0	3112.94	3135.39	3020.72	7221.11	7160.17	7109.3
ENSRNOG00000001911_Map6d1	2.25781	1.15687e-12	2.60851e-12	51.0019	53.9846	58.5897	7.94576	8.91421	8.3174
ENSRNOG00000001956_Dzip3	1.16174	2.93387e-45	1.44019e-44	859.746	818.338	736.556	317.83	379.197	355.569
ENSRNOG00000001963_Mx2	1.54866	6.18318e-09	1.19339e-08	67.3954	61.6967	70.3076	19.0698	22.6284	18.021
ENSRNOG00000002061_Ptpn13	1.30288	0	0	7218.59	7254.5	7105.25	3005.09	2842.95	2918.71
ENSRNOG00000002070_Mrpl1	-1.22574	7.50175e-05	0.000116892	21.858	17.9949	20.9249	27.0156	71.9994	58.9149
ENSRNOG00000002092_Hunk	1.19396	1.64176e-62	1.07397e-61	1078.33	1256.21	1077.21	487.87	512.91	485.182
ENSRNOG00000002093_Tgfbr3	1.62061	0	0	3398.91	3485.01	3518.73	1153.72	1125.93	1111.76
ENSRNOG00000002097_Rasl11b	1.51561	8.78021e-103	9.35552e-102	1012.75	1065.98	1076.38	387.753	367.54	352.796
ENSRNOG00000002141_Cd200	1.65221	1.23243e-160	2.19249e-159	1446.27	1509.86	1488.18	503.761	465.596	453.298
ENSRNOG00000002191_LOC498368	1.78214	2.16168e-99	2.21751e-98	867.032	897.173	832.81	289.226	232.455	240.512
ENSRNOG00000002212_Hsd17b13	1.8238	1.50732e-09	2.98044e-09	67.3954	56.5553	45.1977	12.7132	13.7142	11.783
ENSRNOG00000002215_Mylk	4.52504	4.11957e-249	1.23843e-247	1032.79	940.018	963.381	39.7288	37.714	40.2008
ENSRNOG00000002227_Kit	1.97398	8.8729e-34	3.46312e-33	213.115	222.794	250.262	61.9769	47.9996	59.608
ENSRNOG00000002256_Art3	2.03904	0	0	5868.86	5616.97	5770.24	1455.66	1398.85	1352.27
ENSRNOG00000002258_Tmem150c	1.74429	2.71519e-10	5.55932e-10	92.8963	70.2657	66.9596	27.0156	22.6284	11.0899
ENSRNOG00000002272_Lnx1	1.49339	1.48731e-181	3.00814e-180	1936.25	1881.75	1956.89	667.444	680.909	688.958
ENSRNOG00000002331_Aldh3a1	-4.11885	9.82644e-60	6.21008e-59	7.28598	7.71209	12.5549	251.086	212.57	229.422
ENSRNOG00000002339_Mark1	2.60712	1.27407e-24	4.08018e-24	105.647	121.68	97.9284	14.3024	12.3428	17.3279
ENSRNOG00000002347_Rgl1	1.46861	2.12839e-144	3.3016e-143	2047.36	2206.51	2243.15	676.979	825.593	809.56
ENSRNOG00000002361_Prkg2	-1.45557	9.523e-20	2.6868e-19	69.2169	75.4071	70.3076	206.59	221.484	186.448
ENSRNOG00000002364_Rnf112	1.77748	3.90052e-14	9.21866e-14	100.182	102.828	84.5365	27.0156	23.9998	24.9522
ENSRNOG00000002369_Rgs8	-3.62154	9.99403e-50	5.33382e-49	18.215	9.42589	11.7179	185.931	194.056	196.152
ENSRNOG00000002403_Fam129a	2.55346	2.04598e-45	1.00638e-44	233.152	221.937	202.553	31.783	34.2854	35.349
ENSRNOG00000002418_Tgfb2	1.19477	3.21648e-204	7.50822e-203	3222.23	3173.95	3306.13	1433.41	1400.9	1407.03
ENSRNOG00000002419_Plp1	2.28372	0	0	22196.8	21725	22098.3	4470.28	4604.53	4449.12
ENSRNOG00000002456_Hlf	2.50286	1.02124e-16	2.61517e-16	87.4318	61.6967	72.8186	9.53491	6.17138	13.1692
ENSRNOG00000002460_Serpinb2	-1.6467	1.28941e-08	2.44617e-08	16.3935	18.8518	15.0659	49.2637	74.7422	59.608
ENSRNOG00000002462_B9d1	-1.20096	0.00058486	0.00085761	60.1094	29.1346	36.8278	168.45	79.5422	104.661
ENSRNOG00000002468_Tnr	1.47574	5.92887e-67	4.14713e-66	723.134	774.636	708.098	271.745	274.969	243.284
ENSRNOG00000002474_Tom1l1	1.12151	6.61234e-06	1.09873e-05	80.1458	71.1226	78.6775	17.4807	40.4568	34.6558
ENSRNOG00000002538_Epb4l5	1.12396	3.85118e-15	9.42947e-15	205.829	232.22	210.923	95.3491	95.3135	101.195
ENSRNOG00000002548_Tnn	1.68163	8.04537e-23	2.47385e-22	167.578	181.663	211.76	55.6203	53.4853	58.9149
ENSRNOG00000002555_Serpinb7	1.92805	1.16777e-08	2.21992e-08	41.8944	52.2708	37.6648	12.7132	8.91421	5.54493
ENSRNOG00000002657_Pla2g4a	1.23326	3.13804e-87	2.81401e-86	1249.55	1226.22	1271.4	491.048	534.853	546.869
ENSRNOG00000002671_Nme2	-1.12564	0	0	7814.22	7320.49	7330.4	16447.7	16307.5	16126.7
ENSRNOG00000002693_Nme1	-1.27839	2.9135e-292	1.06638e-290	2005.47	1945.16	1958.57	4918.42	4788.99	4645.27
ENSRNOG00000002711_Nuf2	-1.29874	5.58778e-257	1.72254e-255	1772.32	1748.93	1780.29	4505.24	4413.22	4173.26
ENSRNOG00000002753_Adam11	4.99468	2.46496e-156	4.22391e-155	573.771	631.534	668.759	9.53491	19.1998	16.6348
ENSRNOG00000002781_Kdsr	1.07658	9.42666e-142	1.43292e-140	2699.46	2646.96	2559.53	1234.77	1236.33	1258.7
ENSRNOG00000002800_Gdpd2	2.28568	3.16703e-192	6.81503e-191	1091.08	1108.83	1144.17	224.07	233.827	219.718
ENSRNOG00000002802_Cxcl1	1.52327	0	0	3296.91	3269.93	3329.57	1148.96	1163.65	1124.24
ENSRNOG00000002821_Phlpp1	1.28539	0	0	5914.4	5978.58	6035.57	2440.94	2477.47	2432.15
ENSRNOG00000002832_Slc16a2	2.40892	1.28711e-162	2.3239e-161	912.57	970.009	1002.72	152.559	197.484	174.665
ENSRNOG00000002919_Gfap	3.56461	0	0	5675.78	6112.26	5963.59	495.815	500.567	496.272
ENSRNOG00000002934_Atp1b1	1.69868	7.05996e-13	1.60321e-12	102.004	77.9778	108.809	27.0156	27.4283	25.6453
ENSRNOG00000002953_P2ry4	2.54986	5.95065e-10	1.19854e-09	29.1439	32.5621	23.4359	4.76745	0.685709	0.693117
ENSRNOG00000002963_C1ql1	1.05778	1.72601e-30	6.30029e-30	537.341	563.839	625.235	262.21	263.998	296.654
ENSRNOG00000002969_Itpkb	1.10841	2.6693e-193	5.81629e-192	3932.61	4239.93	4192.51	1916.52	1867.87	1963.6
ENSRNOG00000002979_Tbx19	1.64287	5.6677e-08	1.03926e-07	54.6449	61.6967	58.5897	19.0698	21.257	7.62429
ENSRNOG00000002997_Slc9a3r2	-1.33369	4.48493e-20	1.27517e-19	103.825	94.2589	102.113	290.815	222.17	268.236
ENSRNOG00000003018_Olfml2b	4.09007	1.93535e-235	5.39007e-234	897.998	968.295	888.889	42.9071	56.9138	48.5182
ENSRNOG00000003033_Plcd3	1.62662	3.80634e-99	3.89146e-98	921.677	882.606	869.638	279.691	283.883	289.723
ENSRNOG00000003059_Optc	1.36678	9.89228e-06	1.62767e-05	45.5374	35.9897	53.5677	15.8915	14.3999	14.5555
ENSRNOG00000003183_Fmod	3.21673	4.3971e-53	2.49629e-52	213.115	202.228	220.967	22.2481	24.6855	13.1692
ENSRNOG00000003195_Caskin1	2.91799	8.0065e-97	7.9442e-96	435.338	428.449	488.805	42.9071	56.9138	63.7667
ENSRNOG00000003208_Ercc6l	-1.30726	1.09775e-150	1.79234e-149	912.57	922.88	949.152	2442.53	2301.92	2213.12
ENSRNOG00000003213_Helz	1.71857	4.80811e-162	8.65532e-161	1377.05	1423.31	1352.58	414.769	412.111	426.267
ENSRNOG00000003283_Rcsd1	1.88992	6.17836e-17	1.59461e-16	109.29	128.535	112.157	15.8915	31.5426	33.2696
ENSRNOG00000003287_Fbxw10	1.12372	1.43868e-05	2.34457e-05	80.1458	59.126	57.7527	23.8373	31.5426	24.9522
ENSRNOG00000003300_Btg2	3.71764	0	0	12266	12156	12791.8	893.103	968.221	935.708
ENSRNOG00000003348_Rasd1	1.20008	3.39009e-06	5.72098e-06	56.4664	77.1209	61.1006	27.0156	23.9998	27.7247
ENSRNOG00000003357_Col3a1	2.2596	0	0	4670.32	4744.65	4725.67	945.545	966.163	1018.88
ENSRNOG00000003359_Ogt	1.21435	0	0	9537.35	9419.03	9263.86	4057.1	4057.34	4029.09
ENSRNOG00000003384_Hs3st3b1	-1.21832	1.99834e-14	4.76573e-14	63.7524	120.823	94.5804	212.946	243.427	234.273
ENSRNOG00000003400_Fmo4	1.08415	1.00376e-10	2.09196e-10	160.292	185.09	156.518	68.3335	69.9423	89.4121
ENSRNOG00000003453_Lypd1	2.88958	0	0	1959.93	1993.15	2120.11	247.908	270.855	282.792
ENSRNOG00000003469_MAST1	1.6479	2.01763e-32	7.63387e-32	284.153	302.485	261.979	79.4576	94.6278	85.2534
ENSRNOG00000003491_Prkca	1.19383	0	0	6464.49	6818.34	6830.72	3009.85	2864.21	2955.45
ENSRNOG00000003522_Mr1	1.31969	9.74647e-85	8.41614e-84	1114.76	1190.23	1090.6	476.745	454.625	432.505
ENSRNOG00000003532_Magea11	-1.0316	1.76016e-66	1.22202e-65	686.704	654.671	606.821	1331.71	1325.47	1309.99
ENSRNOG00000003546_Tnfrsf12a	-1.39292	2.84119e-289	1.01537e-287	1486.34	1628.96	1586.94	4142.92	4073.8	4237.02
ENSRNOG00000003562_Susd4	1.26676	2.12945e-56	1.27841e-55	781.422	764.354	744.926	333.722	291.426	325.072
ENSRNOG00000003597_Tuba4a	1.19907	0.000193291	0.000293485	40.0729	54.8415	30.9688	19.0698	17.8284	11.0899
ENSRNOG00000003649_Qsox1	-2.46429	9.95394e-185	2.0614e-183	174.864	211.654	203.39	1109.23	1079.99	1177.61
ENSRNOG00000003673_Nup85	-1.09674	8.56763e-155	1.44766e-153	1353.37	1317.91	1329.99	2870.01	2897.8	2791.87
ENSRNOG00000003703_Mcm6	-1.2524	0	0	4763.21	4596.4	4509.73	11227.4	10898	10872.9
ENSRNOG00000003714_Clk4	1.42614	7.74362e-37	3.21501e-36	420.766	417.31	385.855	150.969	161.142	135.158
ENSRNOG00000003715_Srpx2	-2.06373	2.36304e-14	5.6211e-14	18.215	16.2811	14.2289	77.8684	82.285	77.6291
ENSRNOG00000003745_Atf3	1.3768	1.62356e-154	2.73947e-153	1990.9	1938.3	2036.41	820.002	745.365	745.101
ENSRNOG00000003755_Clgn	-1.18124	4.64387e-42	2.14163e-41	364.299	280.206	339.82	713.529	731.651	768.667
ENSRNOG00000003772_Csrp2	-1.31735	1.10384e-26	3.71059e-26	118.397	133.676	153.17	362.327	364.111	323.686
ENSRNOG00000003802_Pttg1	-1.08104	5.75242e-189	1.21837e-187	1867.03	1879.18	1849.76	3893.42	4079.28	3866.21
ENSRNOG00000003809_Sat1	1.90882	0	0	9826.97	8958.02	8736.55	2445.7	2461.69	2387.79
ENSRNOG00000003812_Nlgn3	1.55931	2.97758e-14	7.06213e-14	116.576	147.387	135.593	58.7986	42.5139	32.5765
ENSRNOG00000003893_Ccnjl	1.0077	4.12214e-06	6.9207e-06	109.29	72.8364	102.113	47.6745	43.8854	42.2801
ENSRNOG00000003897_Col1a1	2.58498	9.51874e-247	2.82646e-245	1251.37	1313.63	1389.41	211.357	224.227	214.173
ENSRNOG00000003927_Cd55	-1.05083	4.31396e-36	1.75972e-35	304.19	317.053	307.177	680.157	647.309	622.419
ENSRNOG00000003975_Pfn1	-1.22884	0	0	14089.3	13800.4	13825.5	32189.9	32967.5	32494
ENSRNOG00000003977_Dusp1	3.19056	0	0	8535.53	9073.7	9326.64	931.243	989.478	1002.94
ENSRNOG00000003998_Sgca	2.20179	7.07999e-49	3.71799e-48	335.155	325.621	285.415	85.8142	55.5424	62.3805
ENSRNOG00000004059_Ptrhd1	-1.68252	7.38363e-38	3.12662e-37	118.397	89.1175	114.668	375.04	343.54	334.775
ENSRNOG00000004060_Calm2	-1.00665	0	0	14626.6	14483.3	14275	29153	29384	28596.6
ENSRNOG00000004089_Enpp2	2.11953	0	0	4484.52	4264.78	4272.86	1037.72	1025.13	933.628
ENSRNOG00000004147_Abca8a	4.78155	8.13844e-53	4.5774e-52	167.578	179.949	154.844	0	4.11425	2.77247
ENSRNOG00000004155_Samd14	1.25882	1.46573e-20	4.22994e-20	247.723	327.335	284.578	103.295	122.056	124.761
ENSRNOG00000004207_Eml5	1.45941	1.21782e-25	3.9886e-25	251.366	248.501	281.23	82.6359	95.9992	94.957
ENSRNOG00000004218_Klhl28	1.09558	1.72181e-25	5.61802e-25	471.768	474.722	413.476	182.752	208.455	226.649
ENSRNOG00000004242_Pole2	-1.0936	8.48212e-42	3.89246e-41	433.516	346.187	389.203	881.979	815.308	791.539
ENSRNOG00000004247_Nhp2	-1.28878	1.19802e-08	2.27492e-08	43.7159	35.1328	30.1318	101.706	92.5707	85.2534
ENSRNOG00000004280_Tcn2	1.17501	0	0	5247.73	5331.62	5366.81	2358.3	2356.78	2349.67
ENSRNOG00000004288_Ptrh2	-1.02744	6.47103e-43	3.03392e-42	564.664	469.58	506.382	1128.3	1051.19	959.967
ENSRNOG00000004328_Deptor	1.30645	3.69566e-102	3.90348e-101	1306.01	1307.63	1264.7	513.296	530.053	513.6
ENSRNOG00000004351_Slc25a29	1.55069	2.3721e-37	9.94737e-37	331.512	362.468	338.146	116.008	115.199	115.057
ENSRNOG00000004373_Ddx39a	-1.35782	1.14278e-277	3.89994e-276	1417.12	1451.59	1509.1	3732.92	3776.2	3770.56
ENSRNOG00000004377_Lpin1	1.20212	1.54058e-87	1.38973e-86	1247.72	1317.05	1259.68	549.846	546.51	561.425
ENSRNOG00000004426_Rps27a	-1.11307	1.1027e-23	3.46005e-23	4225.87	3396.75	3371.42	8061.77	8231.25	7758.75
ENSRNOG00000004479_Aurka	-1.25334	1.30987e-127	1.77705e-126	768.671	810.626	765.85	1914.93	1831.53	1884.58
ENSRNOG00000004518_Cacnb1	1.20305	2.97093e-19	8.23258e-19	260.474	290.489	274.534	95.3491	116.57	133.078
ENSRNOG00000004521_Prpf39	1.12665	4.0976e-113	4.83844e-112	1825.14	1840.62	1865.66	874.033	833.822	833.126
ENSRNOG00000004537_Rxrg	1.34757	1.3624e-183	2.80229e-182	2570.13	2735.22	2637.37	999.576	1010.73	1095.82
ENSRNOG00000004540_Clec3b	2.32645	0	0	2796	2856.04	3006.49	608.645	543.767	582.911
ENSRNOG00000004585_Tmtc2	1.36217	8.02701e-87	7.15053e-86	985.429	1024.85	1016.11	400.466	390.854	385.373
ENSRNOG00000004595_Pou6f1	1.64138	4.33327e-10	8.78473e-10	78.3243	69.4088	77.8405	27.0156	14.3999	24.2591
ENSRNOG00000004677_Zeb2	1.22784	0	0	21098.4	21530.4	20981	8904.02	9003.35	9208.75
ENSRNOG00000004679_Fign	1.62466	1.06634e-115	1.28417e-114	1138.44	1174.81	1108.18	328.954	391.54	365.966
ENSRNOG00000004695_Celf5	2.12601	4.85586e-33	1.86108e-32	187.614	197.087	191.672	39.7288	45.2568	38.1214
ENSRNOG00000004699_Fibin	1.48547	1.13999e-07	2.06072e-07	56.4664	68.5519	53.5677	14.3024	21.257	18.7142
ENSRNOG00000004700_Nxt1	-1.3111	1.79314e-79	1.47081e-78	431.695	432.734	436.074	1109.23	1026.51	1118.69
ENSRNOG00000004753_Napb	1.32239	9.2618e-08	1.6815e-07	61.9309	88.2606	74.4926	28.6047	25.3712	29.804
ENSRNOG00000004757_Tmem158	-1.19436	1.31049e-29	4.67372e-29	1171.22	1308.48	1488.18	2920.86	3063.75	3232.7
ENSRNOG00000004823_Dock4	1.10528	4.20453e-25	1.36052e-24	387.979	412.168	408.454	205.001	168.684	190.607
ENSRNOG00000004841_Akap6	1.29853	6.42892e-196	1.42649e-194	2715.85	2876.61	2762.92	1104.46	1121.82	1160.28
ENSRNOG00000004874_Flrt3	1.76315	2.58566e-60	1.64957e-59	513.662	486.718	480.435	154.148	127.542	149.713
ENSRNOG00000004889_Vangl2	1.47681	1.16724e-16	2.98274e-16	153.006	173.094	225.152	52.442	65.1423	70.0048
ENSRNOG00000004903_Ebp	-1.12664	3.85898e-53	2.19594e-52	375.228	403.599	413.476	902.638	891.421	850.454
ENSRNOG00000004912_Itgav	1.30005	0	0	31267.8	30844.9	30286.7	12605.2	12698.6	12203
ENSRNOG00000004918_Kcna4	2.76007	6.50163e-64	4.359e-63	289.618	313.625	314.71	41.3179	32.914	51.9838
ENSRNOG00000004921_Nusap1	-1.05591	3.43534e-203	7.92745e-202	2615.67	2503.86	2413.89	5269.63	5314.93	5034.8
ENSRNOG00000005003_Ptprn2	1.45829	7.28424e-21	2.1234e-20	189.436	217.652	200.879	76.2793	71.3137	69.3117
ENSRNOG00000005007_Scn3a	2.8403	3.6064e-36	1.47407e-35	156.649	163.668	151.496	7.94576	22.6284	20.7935
ENSRNOG00000005038_Ube2t	-1.22757	3.07816e-49	1.62705e-48	362.478	383.891	322.243	881.979	869.479	773.518
ENSRNOG00000005063_Atl1	1.07796	1.95807e-46	9.81465e-46	857.925	774.636	840.343	402.055	373.026	390.918
ENSRNOG00000005076_Bcorl1	1.09369	1.35436e-42	6.32051e-42	706.741	843.188	804.352	387.753	362.74	361.807
ENSRNOG00000005115_Asf1b	-1.32283	3.03659e-215	7.61662e-214	1136.61	1233.93	1196.9	3028.92	2978.03	2998.42
ENSRNOG00000005133_Mapt	1.70373	3.81866e-181	7.7105e-180	1641.17	1753.21	1650.55	479.924	532.796	517.065
ENSRNOG00000005184_Nop10	-1.00038	6.18204e-56	3.67675e-55	774.136	655.527	652.856	1406.4	1414.62	1309.99
ENSRNOG00000005195_Cst3	1.32928	0	0	30501	30790.1	30718.6	12430.3	11993.7	12241.8
ENSRNOG00000005203_Sec61g	-1.26073	5.53307e-20	1.56803e-19	1925.32	1485.01	1559.32	4409.9	4100.54	3650.65
ENSRNOG00000005271_Rapgef5	4.59078	0	0	1899.82	1824.34	1856.46	68.3335	78.1708	72.0841
ENSRNOG00000005274_Vrk1	-1.08852	1.60851e-94	1.56648e-93	883.426	795.202	817.744	1786.21	1773.93	1725.86
ENSRNOG00000005275_Shmt1	-1.98675	2.82222e-32	1.06481e-31	67.3954	72.8364	42.6867	259.032	233.141	262.691
ENSRNOG00000005277_Ptprv	1.86511	2.34715e-46	1.17358e-45	333.334	363.325	414.313	92.1708	110.399	92.8777
ENSRNOG00000005323_Syne2	1.03923	0	0	15125.7	15240.8	15385.6	7440.41	7527.71	7301.99
ENSRNOG00000005345_Vsnl1	-3.43218	2.02299e-37	8.49222e-37	10.929	9.42589	10.0439	171.628	145.37	126.84
ENSRNOG00000005376_Mad2l1	-1.33237	3.73603e-178	7.33582e-177	1096.54	1000	997.698	2642.76	2605.69	2511.16
ENSRNOG00000005387_Rbm3	-1.51812	0	0	4963.58	4586.98	4669.6	13790.7	13462.5	13353.6
ENSRNOG00000005447_Ypel2	2.23244	2.57579e-38	1.10112e-37	222.223	210.797	201.716	42.9071	41.1425	42.2801
ENSRNOG00000005470_Atxn3	1.01338	3.21358e-51	1.76086e-50	1054.65	971.723	988.491	483.102	512.91	480.33
ENSRNOG00000005479_AC109112	1.50494	0.000149208	0.00022821	16.3935	25.707	26.7838	7.94576	6.17138	2.77247
ENSRNOG00000005564_Ubn2	1.35747	1.06178e-122	1.38168e-121	1504.56	1469.58	1483.99	548.257	580.11	591.229
ENSRNOG00000005574_Adamts8	-4.75486	9.46948e-52	5.22893e-51	1.8215	0.856899	5.85897	193.877	176.227	187.835
ENSRNOG00000005580_Itgb4	4.58067	0	0	5111.12	5340.19	5398.62	206.59	221.484	219.718
ENSRNOG00000005695_Mgp	1.58199	0	0	20943.6	20719.8	20019.2	7014.52	6861.89	6734.32
ENSRNOG00000005705_Qpct	1.34745	2.68729e-230	7.26709e-229	3225.87	3263.93	3408.24	1353.96	1305.59	1249.69
ENSRNOG00000005715_Lgr4	1.32815	1.36208e-212	3.35398e-211	3112.94	3233.08	3181.42	1204.58	1333.7	1233.05
ENSRNOG00000005749_Foxred2	1.15266	1.51599e-12	3.39487e-12	173.042	159.383	168.236	66.7444	77.4851	71.391
ENSRNOG00000005772_Hacd4	1.52394	0.000346997	0.000517335	7.28598	25.707	21.7619	1.58915	2.05713	5.54493
ENSRNOG00000005807_Ptpn7	1.27915	2.62972e-09	5.15435e-09	91.0748	93.402	113.831	42.9071	37.0283	38.1214
ENSRNOG00000005854_Angpt1	1.57153	5.9323e-71	4.35575e-70	719.491	680.378	646.16	220.892	224.227	230.115
ENSRNOG00000005861_Hsd11b1	1.86737	0	0	3770.5	3766.93	3720.44	1028.18	1036.11	1012.64
ENSRNOG00000005865_Ssfa2	1.25072	0	0	21903.5	22136.3	22573.8	9345.8	9353.75	9306.48
ENSRNOG00000005905_Pde4b	1.14922	2.6718e-70	1.94993e-69	1331.51	1213.37	1224.52	591.164	521.824	580.832
ENSRNOG00000005917_Pawr	1.43221	1.45923e-17	3.8482e-17	154.827	229.649	215.945	63.5661	76.1137	74.8566
ENSRNOG00000005960_RGD1311744	-2.56851	3.05699e-21	9.00885e-21	14.572	17.138	11.7179	138.256	105.599	83.8671
ENSRNOG00000005964_Nr4a3	-1.47398	1.04664e-50	5.68866e-50	196.722	187.661	232.685	565.738	600.681	578.059
ENSRNOG00000006019_G0s2	1.09471	1.30443e-47	6.66803e-47	755.921	772.066	781.753	376.629	352.454	354.876
ENSRNOG00000006030_Ptprz1	1.39669	0	0	60253.3	58994	59239.2	22634.3	22753.9	22362
ENSRNOG00000006037_Snap25	2.45764	3.3973e-15	8.3249e-15	78.3243	53.9846	71.1446	6.35661	13.0285	6.23805
ENSRNOG00000006102_Pole4	-1.03073	2.24231e-85	1.94875e-84	994.537	852.614	907.303	1878.38	1864.44	1844.38
ENSRNOG00000006112_LOC102554315	1.17138	3.04165e-13	7.00295e-13	231.33	189.375	173.258	68.3335	90.5135	88.0258
ENSRNOG00000006170_Bach2	2.21388	6.3349e-27	2.13662e-26	156.649	143.102	149.822	39.7288	25.3712	27.0316
ENSRNOG00000006237_Gpr37l1	3.03731	0	0	4380.7	4936.59	4776.73	522.831	606.852	560.732
ENSRNOG00000006320_Ptges	2.43871	3.14232e-47	1.59553e-46	220.401	256.213	248.588	36.5505	43.1996	43.6664
ENSRNOG00000006355_Akap8l	1.51123	2.60975e-157	4.50386e-156	1602.92	1728.36	1721.7	602.288	583.538	591.229
ENSRNOG00000006368_Lrrn3	1.14174	4.28585e-40	1.89916e-39	601.094	584.405	592.592	268.567	268.112	262.691
ENSRNOG00000006378_Mga	1.01132	1.82629e-66	1.26721e-65	1353.37	1316.2	1276.42	648.374	669.937	627.271
ENSRNOG00000006410_Akap5	1.01002	9.21356e-09	1.76283e-08	182.15	137.104	141.452	74.6901	63.0852	81.0947
ENSRNOG00000006426_Syt1	5.4333	3.80735e-98	3.83425e-97	369.764	389.032	380.833	7.94576	3.42854	6.23805
ENSRNOG00000006470_Camk1g	3.53946	1.38912e-260	4.37123e-259	1043.72	1066.84	1096.46	98.5274	74.7422	98.4226
ENSRNOG00000006490_Neo1	1.92474	2.7664e-130	3.84346e-129	963.571	936.59	903.118	236.784	242.741	246.056
ENSRNOG00000006509_Srgap3	1.74199	3.01438e-182	6.11713e-181	1515.48	1554.41	1571.88	437.017	455.996	479.637
ENSRNOG00000006604_Thy1	2.51729	7.29092e-10	1.46217e-09	25.5009	44.5587	21.7619	1.58915	3.42854	0.693117
ENSRNOG00000006619_Dnajc9	-1.08517	1.41252e-241	4.05512e-240	2338.8	2336.76	2241.47	4885.05	4932.3	4844.19
ENSRNOG00000006623_Cd302	-1.73112	3.32829e-06	5.61982e-06	3.64299	11.1397	4.18498	33.3722	35.6568	29.804
ENSRNOG00000006631_Sema3e	1.03774	8.32112e-50	4.44883e-49	1049.18	1167.95	1109.02	605.467	538.281	496.965
ENSRNOG00000006645_Ryr3	2.45035	0	0	3009.11	2862.04	2899.35	514.885	538.967	530.927
ENSRNOG00000006703_Zfp398	1.3239	9.45941e-36	3.83537e-35	420.766	436.161	408.454	157.326	165.941	171.893
ENSRNOG00000006731_Spc25	-1.02891	1.76102e-129	2.4244e-128	1353.37	1305.91	1312.41	2661.83	2772.32	2650.48
ENSRNOG00000006738_Fbxo32	2.21782	1.06231e-115	1.28059e-114	710.384	754.071	682.151	135.078	154.284	156.644
ENSRNOG00000006761_Sh3gl2	1.91895	4.72293e-17	1.22523e-16	98.3608	122.537	103.787	23.8373	29.4855	23.566
ENSRNOG00000006787_Dhcr24	-1.42709	0	0	5852.47	6079.7	6126.8	16012.3	16422.7	16267.5
ENSRNOG00000006797_Zfp280c	1.56716	8.56811e-180	1.70728e-178	1761.39	1906.6	1830.51	613.413	619.195	619.646
ENSRNOG00000006859_Insig1	-1.70392	0	0	2475.41	2333.34	2387.95	7909.21	7758.11	7732.41
ENSRNOG00000006925_Zfp786	1.34566	3.38012e-13	7.77632e-13	140.255	143.102	126.386	54.0312	50.7424	49.9044
ENSRNOG00000006957_Gria4	1.59331	0	0	7114.76	6947.73	6911.07	2274.08	2279.98	2364.91
ENSRNOG00000006958_Zfp12	1.71623	1.21351e-46	6.09777e-46	386.157	368.466	385.855	106.473	107.656	121.989
ENSRNOG00000006961_Snrpb	-1.09197	5.22959e-290	1.88001e-288	3236.8	3053.99	3182.26	6620.41	6855.03	6657.39
ENSRNOG00000006996_Mms22l	-1.098	2.55675e-143	3.93084e-142	1422.59	1380.46	1375.18	2831.87	3095.29	2975.55
ENSRNOG00000007023_Galm	1.87164	3.73738e-45	1.83239e-44	349.727	339.332	320.569	77.8684	83.6565	100.502
ENSRNOG00000007027_Hgf	1.07614	4.28874e-12	9.41611e-12	178.507	198.8	174.932	96.9383	78.8565	84.5603
ENSRNOG00000007034_Hipk2	1.34624	1.48897e-239	4.22455e-238	3045.54	3197.09	3152.96	1257.02	1228.79	1220.58
ENSRNOG00000007046_Cfap70	1.04371	2.53043e-11	5.39247e-11	209.472	161.097	193.346	87.4033	91.1992	85.2534
ENSRNOG00000007069_Adhfe1	2.01308	1.85777e-153	3.10013e-152	1103.83	1098.54	1054.61	251.086	253.712	286.257
ENSRNOG00000007089_Lgmn	1.44119	0	0	14521	14803.8	14504.3	5450.79	5477.44	5226.79
ENSRNOG00000007091_Ly6e	-1.11335	3.35553e-12	7.40074e-12	80.1458	81.4054	73.6556	179.574	170.741	172.586
ENSRNOG00000007100_Ccdc136	2.22845	8.5008e-37	3.52455e-36	205.829	208.226	260.305	50.8529	48.6853	38.1214
ENSRNOG00000007110_Ankrd6	1.15184	3.75571e-54	2.17186e-53	914.391	856.042	879.682	367.094	423.082	381.907
ENSRNOG00000007202_Sema3d	1.50453	0	0	27043.8	26630.7	26484.2	9298.13	9407.24	9485.3
ENSRNOG00000007221_Dut	-1.26804	3.5046e-161	6.26228e-160	1375.23	1167.1	1235.4	2978.07	3093.23	2945.05
ENSRNOG00000007234_Cyp51	-1.45889	0	0	6378.88	6299.92	6509.31	17572.8	17517.8	17702.9
ENSRNOG00000007235_Atp5g1	-1.04226	2.47656e-75	1.93073e-74	854.282	743.788	749.948	1597.1	1636.79	1559.51
ENSRNOG00000007238_LOC297756	-1.26407	0.000133749	0.000205266	10.929	17.138	10.8809	42.9071	42.5139	30.4971
ENSRNOG00000007250_Six4	2.1224	2.56445e-136	3.72969e-135	1151.19	1016.28	948.315	219.303	231.084	243.977
ENSRNOG00000007261_Gli2	1.18747	6.19365e-32	2.32382e-31	477.232	633.248	553.254	241.551	248.912	239.125
ENSRNOG00000007284_Slc2a1	-1.28855	1.22556e-103	1.3198e-102	646.631	663.24	600.125	1519.23	1625.13	1520.7
ENSRNOG00000007286_Mdm1	-1.07409	5.89084e-155	1.00095e-153	1901.64	1704.37	1756.02	3891.83	3728.2	3635.4
ENSRNOG00000007290_Atp1a2	6.22991	0	0	1952.64	1966.58	1932.62	12.7132	26.0569	22.8729
ENSRNOG00000007319_Trib3	-1.57185	2.97066e-49	1.5716e-48	158.47	150.814	155.681	471.978	457.368	472.706
ENSRNOG00000007324_Plxna2	1.39482	7.00351e-57	4.24238e-56	633.881	647.815	621.05	227.249	235.198	249.522
ENSRNOG00000007331_Rragd	1.28019	8.71127e-45	4.24184e-44	590.165	562.982	549.069	220.892	237.941	228.729
ENSRNOG00000007359_Gca	1.00263	2.38338e-57	1.45611e-56	1143.9	1124.25	1077.21	568.916	553.367	542.71
ENSRNOG00000007367_Sept4	1.46809	4.90974e-05	7.72889e-05	23.6795	39.4173	27.6208	9.53491	7.5428	8.3174
ENSRNOG00000007372_Casp1	1.6647	1.00853e-51	5.56645e-51	442.624	479.006	441.096	150.969	128.913	146.941
ENSRNOG00000007387_Per1	1.43123	3.1805e-110	3.64884e-109	1418.95	1521	1407.83	505.35	510.167	580.139
ENSRNOG00000007393_Ndrg1	1.26107	0	0	11907.1	11623	11491.9	4692.76	4994.02	4849.05
ENSRNOG00000007408_Ebf4	1.28266	2.50345e-05	4.0182e-05	41.8944	47.9863	44.3607	20.659	12.3428	16.6348
ENSRNOG00000007433_Cyb561	1.16032	1.97696e-20	5.69311e-20	293.261	319.623	359.071	163.683	147.427	126.84
ENSRNOG00000007443_Jag1	1.15563	3.22697e-69	2.3243e-68	1256.83	1264.78	1350.91	587.986	528.681	621.033
ENSRNOG00000007447_Pla2g4b	1.63507	3.24213e-70	2.36332e-69	668.489	602.4	667.922	205.001	209.827	199.618
ENSRNOG00000007455_Tmem132e	-4.73918	2.51207e-51	1.37834e-50	1.8215	4.28449	2.51099	168.45	191.998	186.448
ENSRNOG00000007478_Cry2	1.4798	0	0	3683.07	3735.22	3820.05	1326.94	1343.3	1351.58
ENSRNOG00000007520_Zcchc3	1.05392	2.3505e-17	6.15837e-17	291.439	311.054	331.45	136.667	135.085	169.814
ENSRNOG00000007529_Bmf	1.84103	3.51109e-81	2.9356e-80	590.165	657.241	675.455	181.163	167.313	185.062
ENSRNOG00000007539_Rsad2	1.3504	4.88682e-09	9.47261e-09	81.9673	100.257	94.5804	22.2481	40.4568	34.6558
ENSRNOG00000007574_Padi2	1.52892	1.13564e-70	8.31313e-70	724.955	681.234	721.49	251.086	252.341	228.035
ENSRNOG00000007587_Tcp11l2	1.53461	2.17481e-113	2.57052e-112	1134.79	1207.37	1190.21	437.017	383.997	406.86
ENSRNOG00000007613_C1qtnf5	2.26685	3.77039e-114	4.4695e-113	690.347	706.084	733.208	144.613	126.856	162.882
ENSRNOG00000007625_B3galt1	1.21942	6.56239e-07	1.14723e-06	61.9309	89.1175	101.276	34.9613	41.8282	25.6453
ENSRNOG00000007632_Mss51	1.22964	4.15279e-05	6.56973e-05	49.1804	58.2691	39.3388	22.2481	13.0285	20.7935
ENSRNOG00000007645_Kcnj9	2.06647	1.17345e-12	2.64391e-12	71.0384	53.1277	94.5804	17.4807	13.7142	12.4761
ENSRNOG00000007650_Cd63	-1.18807	0	0	16016.4	15119.1	15061.7	35280.8	35080.2	34717.5
ENSRNOG00000007654_Lrig3	1.19531	1.56984e-80	1.30892e-79	1453.55	1513.28	1644.7	632.482	643.88	725
ENSRNOG00000007657_Col27a1	2.24574	0	0	4426.24	4653.82	4668.76	923.297	963.421	992.543
ENSRNOG00000007705_Kcnj10	4.48977	6.39684e-234	1.76935e-232	881.604	915.168	902.281	42.9071	31.5426	39.5077
ENSRNOG00000007707_Zfp467	1.29461	7.71333e-53	4.34435e-52	704.919	706.941	693.869	244.729	292.798	298.733
ENSRNOG00000007713_Tmcc3	1.65872	1.77188e-25	5.77983e-25	242.259	194.516	228.5	71.5118	60.3424	70.6979
ENSRNOG00000007779_Kank4	1.22804	4.54113e-11	9.5863e-11	116.576	159.383	137.267	52.442	54.8567	62.3805
ENSRNOG00000007792_Gcc1	1.05114	1.13957e-70	8.33692e-70	1364.3	1304.2	1304.04	672.211	637.709	608.557
ENSRNOG00000007795_AABR07058410	1.89857	3.15342e-07	5.58779e-07	27.3224	28.2777	46.0347	3.1783	6.17138	7.62429
ENSRNOG00000007805_Mybl2	-1.19638	1.49752e-170	2.81279e-169	1163.94	1251.07	1275.58	2900.2	2835.41	2814.05
ENSRNOG00000007866_Clec2d	-1.7995	1.50136e-11	3.22099e-11	16.3935	31.7053	15.0659	106.473	79.5422	79.7084
ENSRNOG00000007874_Tamm41	-1.0713	7.82254e-58	4.818e-57	482.696	514.139	536.514	1037.72	1083.42	1127.01
ENSRNOG00000007882_Ablim2	1.03828	1.3443e-75	1.05686e-74	1448.09	1466.15	1507.43	719.886	682.966	748.566
ENSRNOG00000007890_Usp1	-1.21458	0	0	3389.8	3395.89	3471.86	8057	7961.08	7856.48
ENSRNOG00000007918_Tbxas1	-1.5416	1.69039e-12	3.77843e-12	30.9654	36.8466	35.9908	128.721	97.3706	109.512
ENSRNOG00000007964_Tp53inp1	1.2552	6.18355e-16	1.54717e-15	287.796	206.513	212.597	77.8684	101.485	97.7295
ENSRNOG00000007997_Kmt2c	1.06116	2.85097e-16	7.20926e-16	256.831	266.495	293.785	111.241	130.285	139.316
ENSRNOG00000008001_Rab3b	-1.40532	0.000108827	0.000168104	5.46449	11.1397	8.36995	34.9613	23.9998	33.9627
ENSRNOG00000008005_Akna	1.18346	6.45255e-42	2.96896e-41	670.311	716.367	786.775	303.528	349.711	296.654
ENSRNOG00000008015_Fos	1.26987	5.12974e-161	9.1527e-160	55960	61093.4	61455.5	24237.7	24324.8	25283.5
ENSRNOG00000008020_Pax4	3.04699	1.0517e-29	3.76072e-29	120.219	110.54	100.439	9.53491	9.59992	11.0899
ENSRNOG00000008027_Murc	-2.73403	4.7513e-176	9.19521e-175	147.541	123.393	135.593	916.941	896.221	915.607
ENSRNOG00000008040_Fam64a	-1.35186	0	0	2014.57	2036.85	2102.53	5191.76	5263.5	5297.49
ENSRNOG00000008062_Dqx1	1.40868	2.95828e-14	7.01774e-14	136.612	164.525	160.703	52.442	67.8852	45.7457
ENSRNOG00000008088_Btbd3	1.42476	8.62866e-215	2.15399e-213	2453.56	2437.02	2440.68	878.801	918.85	913.528
ENSRNOG00000008091_Gins1	-1.34247	1.66165e-85	1.45244e-84	477.232	429.306	438.585	1161.67	1160.22	1084.73
ENSRNOG00000008116_Plpp3	1.26182	9.98101e-276	3.37765e-274	4142.08	4019.71	4113.83	1657.49	1719.76	1712.69
ENSRNOG00000008173_Sesn3	1.56781	0	0	4051.01	4053.99	4107.13	1325.35	1362.5	1407.72
ENSRNOG00000008190_Pnpla7	1.28997	2.93669e-66	2.03187e-65	821.495	860.326	838.669	340.078	331.883	353.49
ENSRNOG00000008194_Znfx1	1.34284	3.3697e-303	1.30428e-301	4387.98	4721.51	4613.52	1771.9	1809.59	1825.67
ENSRNOG00000008245_Ptgis	1.73598	3.44068e-06	5.80474e-06	40.0729	22.2794	30.9688	4.76745	5.48567	7.62429
ENSRNOG00000008323_Pitpnm3	1.49663	0	0	3870.68	4131.97	4236.87	1427.06	1451.65	1459.01
ENSRNOG00000008340_RGD1309779	-1.3053	8.48213e-10	1.69741e-09	47.3589	35.9897	41.0128	93.7599	115.885	107.433
ENSRNOG00000008401_Card10	-1.37119	5.70646e-18	1.52243e-17	69.2169	77.1209	74.4926	181.163	209.827	200.311
ENSRNOG00000008421_Klhl5	1.20001	0	0	5681.25	5514.14	5740.95	2445.7	2422.61	2489.68
ENSRNOG00000008450_LOC100359539	-1.17323	0	0	6338.81	6010.29	5940.99	13757.3	13700.5	13656.5
ENSRNOG00000008465_Tmem176b	1.41562	0	0	8453.56	8235.65	8101.28	3070.24	3121.35	3069.12
ENSRNOG00000008471_Kif21b	1.17746	2.68708e-244	7.84433e-243	4142.08	4316.2	4333.12	1827.52	1919.3	1894.29
ENSRNOG00000008480_Kcnab3	1.24574	3.65979e-13	8.41016e-13	154.827	153.385	159.866	68.3335	67.8852	56.1425
ENSRNOG00000008489_Ppih	-1.14192	1.24213e-12	2.79347e-12	92.8963	77.1209	83.6995	166.861	213.255	182.983
ENSRNOG00000008513_Rn50_4_0227	-1.04122	1.7845e-19	4.98368e-19	162.113	168.809	192.509	405.234	367.54	338.241
ENSRNOG00000008534_Dusp15	1.93278	2.08379e-85	1.81489e-84	632.059	580.977	625.235	154.148	165.256	151.099
ENSRNOG00000008551_Rps7	-1.01725	0	0	11153	10389.9	10708.5	21992.3	21848	21335.5
ENSRNOG00000008552_P2rx3	1.17197	1.48213e-14	3.55706e-14	240.437	195.373	205.064	76.2793	89.1421	103.274
ENSRNOG00000008553_Mthfr	2.25301	2.56388e-97	2.5586e-96	582.879	620.395	643.649	120.776	111.771	144.861
ENSRNOG00000008555_Rps20	-1.22832	1.28074e-10	2.66098e-10	1659.38	1137.96	1117.39	3356.29	3222.14	2993.57
ENSRNOG00000008587_Tek	1.62194	8.07243e-32	3.02591e-31	282.332	302.485	302.155	111.241	98.742	77.6291
ENSRNOG00000008622_Creb5	1.83719	1.16878e-92	1.1167e-91	706.741	732.648	806.863	212.946	198.17	214.173
ENSRNOG00000008629_Secisbp2l	1.11689	0	0	19047.4	18832.9	18879.3	8716.5	8637.87	8795.65
ENSRNOG00000008656_Snca	2.17798	4.03833e-50	2.17152e-49	315.119	329.049	290.437	81.0467	65.828	56.8356
ENSRNOG00000008658_Mitf	1.0445	3.87572e-85	3.35868e-84	1551.91	1538.99	1588.62	775.506	739.88	756.19
ENSRNOG00000008666_Etl4	2.21997	1.67381e-77	1.3456e-76	477.232	481.577	470.391	116.008	84.3422	104.661
ENSRNOG00000008678_Antxr1	1.64555	6.34456e-116	7.65581e-115	1047.36	1137.96	1052.94	354.381	345.597	334.082
ENSRNOG00000008683_Alk	2.05706	1.05025e-291	3.83247e-290	2193.08	2453.3	2423.94	602.288	543.767	565.583
ENSRNOG00000008693_Tssk3	1.83916	1.35219e-05	2.20778e-05	10.929	26.5639	21.7619	4.76745	1.37142	2.07935
ENSRNOG00000008697_Nov	-1.1093	2.98532e-12	6.60226e-12	89.2533	75.4071	97.9284	173.218	190.627	212.094
ENSRNOG00000008712_RGD1304595	1.21111	9.0768e-44	4.32424e-43	612.023	598.115	597.614	260.621	268.112	245.363
ENSRNOG00000008733_Lsm3	-1.24674	6.95629e-106	7.62674e-105	777.779	699.229	695.543	1733.76	1760.9	1635.06
ENSRNOG00000008765_Zfhx4	1.25915	5.46521e-190	1.15956e-188	2754.1	2749.79	2792.22	1168.03	1185.59	1111.76
ENSRNOG00000008782_Pnisr	1.03966	1.18898e-260	3.75116e-259	5992.72	5835.48	5736.76	2868.42	2796.32	2864.65
ENSRNOG00000008816_Gpnmb	1.67071	0	0	5377.06	5466.16	5419.54	1711.52	1701.24	1694.67
ENSRNOG00000008846_Plag1	1.56298	2.69833e-44	1.30344e-43	448.088	446.444	431.052	119.186	162.513	147.634
ENSRNOG00000008862_Abcg4	1.13993	2.86817e-16	7.24971e-16	225.866	252.785	220.967	103.295	99.4278	108.819
ENSRNOG00000008869_Ppp1r9a	1.43154	1.78475e-37	7.50253e-37	387.979	411.311	378.322	138.256	143.999	145.555
ENSRNOG00000008915_Prima1	2.56477	4.36579e-53	2.47968e-52	298.725	237.361	278.719	41.3179	40.4568	45.0526
ENSRNOG00000008930_Tnfsf15	1.24233	1.07477e-13	2.51029e-13	189.436	176.521	156.518	71.5118	78.8565	61.6874
ENSRNOG00000008950_Adi1	-1.15124	8.95439e-41	4.02234e-40	285.975	317.053	366.604	711.94	769.365	716.683
ENSRNOG00000008965_AC124896	1.99938	1.30949e-38	5.64372e-38	276.867	251.071	237.707	54.0312	60.3424	64.4599
ENSRNOG00000008970_Pcdh17	3.2543	0	0	1273.23	1371.04	1341.7	147.791	139.199	128.227
ENSRNOG00000009049_Usp11	-1.03386	6.65838e-10	1.33819e-09	67.3954	78.8347	82.8625	143.024	176.227	165.655
ENSRNOG00000009137_Ubxn2b	1.07018	3.79451e-89	3.50652e-88	1726.78	1628.11	1760.2	824.77	820.108	787.381
ENSRNOG00000009172_Cpvl	2.33234	2.28639e-12	5.0881e-12	54.6449	57.4122	41.8498	6.35661	6.85709	7.62429
ENSRNOG00000009192_Rnaseh2b	-1.04389	1.9635e-52	1.09672e-51	504.554	521.851	456.162	1025	1023.76	1013.34
ENSRNOG00000009204_Il17re	1.43297	2.1617e-08	4.05341e-08	71.0384	74.5502	76.1665	36.5505	19.8856	22.1797
ENSRNOG00000009207_Spata2	1.30511	2.51626e-53	1.43794e-52	734.063	791.774	745.763	259.032	305.826	332.696
ENSRNOG00000009297_Chchd1	-1.07689	1.29758e-52	7.2644e-52	468.125	494.431	441.096	1020.24	948.335	1013.34
ENSRNOG00000009324_Wdr54	1.77465	1.49744e-25	4.89649e-25	165.756	209.083	220.13	57.2095	56.2281	54.7562
ENSRNOG00000009334_Knstrn	-1.21363	2.65844e-176	5.16138e-175	1280.51	1220.22	1301.53	2895.43	3019.86	2898.61
ENSRNOG00000009341_Hivep3	1.4793	2.58655e-100	2.676e-99	1094.72	1126.82	1204.44	375.04	412.111	425.574
ENSRNOG00000009409_Fbxo2	5.02809	3.02142e-196	6.74117e-195	770.493	777.207	826.951	23.8373	23.3141	17.3279
ENSRNOG00000009411_Chn2	2.0579	4.90934e-245	1.43663e-243	1661.2	1662.38	1631.3	367.094	397.025	405.473
ENSRNOG00000009425_Fgf7	1.52056	0.000107393	0.000165995	23.6795	20.5656	24.2729	6.35661	5.48567	4.1587
ENSRNOG00000009468_Il12a	1.23308	4.83329e-07	8.49735e-07	72.8598	83.9761	75.3296	42.9071	29.4855	23.566
ENSRNOG00000009482_Emx2	1.09776	1.70052e-13	3.94821e-13	189.436	213.368	205.064	104.884	82.9707	95.6501
ENSRNOG00000009491_Phc3	1.19121	5.20418e-116	6.28601e-115	1724.96	1712.94	1771.92	780.273	743.994	760.349
ENSRNOG00000009503_Depdc1	-1.0072	6.58359e-82	5.54275e-81	870.675	811.483	849.55	1717.87	1716.33	1652.39
ENSRNOG00000009528_Sdcbp2	1.15347	8.02885e-05	0.000124881	36.4299	58.2691	54.4047	25.4264	15.7713	21.4866
ENSRNOG00000009531_Col9a3	1.57546	5.40252e-20	1.53139e-19	174.864	167.952	171.584	49.2637	52.7996	60.3012
ENSRNOG00000009539_Khdrbs3	1.27009	5.72189e-231	1.55777e-229	3730.42	3634.11	3477.71	1473.14	1483.19	1512.38
ENSRNOG00000009540_Gpr3	1.17729	3.75537e-10	7.64516e-10	127.505	153.385	124.712	55.6203	50.0567	66.5392
ENSRNOG00000009550_Sqle	-1.38883	0	0	3473.59	3391.6	3481.06	8908.78	9044.5	9114.49
ENSRNOG00000009565_Pdk4	1.08542	8.40676e-26	2.76235e-25	417.123	437.875	406.78	181.163	194.056	207.935
ENSRNOG00000009582_Rpe65	2.60256	2.89679e-17	7.57166e-17	107.468	52.2708	87.0475	9.53491	6.85709	12.4761
ENSRNOG00000009639_Zrsr1	1.09686	3.89982e-49	2.05777e-48	939.892	1053.13	1022.81	530.777	427.196	471.319
ENSRNOG00000009649_Slitrk5	2.57936	1.05706e-79	8.72364e-79	415.301	389.032	417.661	55.6203	59.6567	75.5497
ENSRNOG00000009663_Apex1	-1.0367	1.68453e-87	1.51621e-86	868.854	868.895	812.722	1698.8	1774.61	1744.58
ENSRNOG00000009712_Gale	-1.0496	5.1451e-87	4.59682e-86	775.957	795.202	765.85	1630.47	1597.7	1628.13
ENSRNOG00000009715_Me1	1.0275	0	0	10284.2	10070.3	10295.9	4954.97	4978.24	5071.54
ENSRNOG00000009729_Ubp1	1.26307	9.48883e-122	1.22295e-120	1817.85	1766.93	1709.14	696.048	760.451	722.921
ENSRNOG00000009746_Akap17b	1.16367	3.88261e-28	1.33668e-27	437.159	389.889	397.573	182.752	176.913	178.131
ENSRNOG00000009754_Nampt	-1.12256	1.91735e-102	2.03225e-101	5571.96	4951.16	5137.48	11615.1	11203.8	11316.5
ENSRNOG00000009785_Cdkn3	-1.77172	0	0	967.214	956.299	991.002	3289.54	3365.46	3324.19
ENSRNOG00000009823_Naa38	-1.11723	3.28089e-51	1.79692e-50	497.268	485.862	401.758	1012.29	991.535	990.464
ENSRNOG00000009826_Bche	5.72896	3.76428e-147	5.96134e-146	608.38	653.814	682.151	6.35661	10.9713	7.62429
ENSRNOG00000009884_Lgals1	-1.3303	3.83949e-73	2.89815e-72	13371.6	11586.1	11448.4	30750.1	31022.1	30314.2
ENSRNOG00000009888_Timm8b	-1.39285	1.02062e-78	8.32644e-78	462.66	452.442	430.215	1272.91	1220.56	1068.09
ENSRNOG00000009906_Slfnl1	1.52221	1.8894e-10	3.89222e-10	109.29	101.114	95.4174	46.0854	19.1998	36.0421
ENSRNOG00000009946_Ldlr	-2.61296	0	0	1324.23	1335.91	1317.43	8066.53	8046.11	8277.2
ENSRNOG00000010050_Stard9	1.76963	0	0	6338.81	6544.99	6336.89	1800.51	1889.81	1913
ENSRNOG00000010071_RGD1560010	-1.29028	1.63612e-120	2.08649e-119	697.633	684.662	714.794	1635.24	1752.67	1741.11
ENSRNOG00000010078_Spag1	1.0242	3.28224e-12	7.24365e-12	182.15	220.223	240.218	95.3491	111.771	103.274
ENSRNOG00000010105_S100a11	-1.15984	8.59903e-09	1.64733e-08	395.265	246.787	257.794	732.599	698.737	658.461
ENSRNOG00000010111_Exoc3l4	1.35082	6.89204e-13	1.56537e-12	118.397	136.247	154.007	47.6745	53.4853	51.9838
ENSRNOG00000010170_Tubb4b	-1.12669	0	0	14422.6	14637.5	14444.9	31949.9	31576.2	31577.7
ENSRNOG00000010189_Rps24	-1.02518	1.40812e-86	1.25252e-85	7918.04	7447.31	7116.97	15707.2	15409.2	14712.8
ENSRNOG00000010209_Nol12	-1.05665	1.60507e-33	6.2365e-33	291.439	311.911	272.86	584.808	629.481	614.795
ENSRNOG00000010260_Dixdc1	1.2004	2.07132e-237	5.79539e-236	3816.03	3878.32	3908.77	1611.4	1717.7	1693.28
ENSRNOG00000010265_Ada	-2.28373	1.88567e-58	1.17454e-57	78.3243	86.5468	56.9157	371.861	376.454	368.045
ENSRNOG00000010283_Cd28	-1.83962	5.57451e-18	1.48756e-17	25.5009	38.5604	31.8058	131.9	119.999	134.465
ENSRNOG00000010306_H2afz	-1.23131	3.12052e-21	9.19384e-21	1251.37	922.023	966.729	2490.2	2536.44	2458.49
ENSRNOG00000010308_Nr2f2	1.04758	2.56248e-52	1.42733e-51	897.998	989.718	983.469	470.389	458.739	464.388
ENSRNOG00000010316_Magohb	-1.08099	4.07579e-26	1.35061e-25	242.259	191.088	232.685	462.443	479.31	463.695
ENSRNOG00000010326_Col20a1	1.99723	2.49555e-19	6.93272e-19	98.3608	136.247	143.126	33.3722	31.5426	23.566
ENSRNOG00000010332_Nipsnap3b	-1.06757	8.32395e-57	5.02214e-56	515.483	491.86	562.461	1136.24	1112.22	1071.56
ENSRNOG00000010365_Syn1	-1.43366	1.41687e-10	2.93776e-10	34.6084	39.4173	29.2948	108.062	103.542	90.7983
ENSRNOG00000010386_H2afx	-1.05038	2.41225e-130	3.35527e-129	1469.95	1378.75	1468.93	2849.35	2972.55	3085.06
ENSRNOG00000010389_Ndrg2	1.84109	0	0	5080.15	5146.53	5024.48	1462.02	1402.27	1402.18
ENSRNOG00000010397_Agbl3	2.05358	9.76731e-24	3.06875e-23	198.543	144.816	133.919	36.5505	34.9711	32.5765
ENSRNOG00000010420_Shfm1	-1.02582	4.5268e-15	1.10547e-14	1642.99	1254.5	1282.28	2981.25	2917.69	2729.49
ENSRNOG00000010438_Cpt1b	1.35429	1.05151e-15	2.61582e-15	158.47	167.952	171.584	54.0312	64.4566	66.5392
ENSRNOG00000010447_Tmod2	1.2636	2.9349e-07	5.21049e-07	65.5739	78.8347	101.276	42.9071	31.5426	24.9522
ENSRNOG00000010478_LOC299282	4.56404	1.21508e-119	1.53501e-118	437.159	449.015	438.585	7.94576	19.1998	15.2486
ENSRNOG00000010524_Cryab	-1.19623	0	0	2894.36	2866.33	2895.17	6621.99	6606.8	6616.49
ENSRNOG00000010575_Dapp1	2.01567	1.26942e-12	2.85325e-12	58.2879	68.5519	71.9816	14.3024	13.7142	13.1692
ENSRNOG00000010592_Slc25a27	1.10633	6.41418e-36	2.6094e-35	617.487	612.683	637.79	316.241	298.283	257.146
ENSRNOG00000010593_Ctnnal1	1.07619	9.90949e-16	2.46871e-15	255.009	235.647	277.882	114.419	128.913	112.978
ENSRNOG00000010635_Igfbp4	-1.23851	1.245e-259	3.88741e-258	2169.4	2243.36	2197.11	4947.03	5246.36	5401.46
ENSRNOG00000010646_Tmem229b	2.17668	3.02187e-40	1.34348e-39	229.509	290.489	295.459	47.6745	50.0567	70.6979
ENSRNOG00000010650_Plekhh1	1.63892	3.30973e-26	1.10037e-25	209.472	219.366	224.315	77.8684	63.0852	65.8461
ENSRNOG00000010685_Tbx18	1.23785	3.05843e-88	2.78803e-87	1198.54	1233.08	1280.6	519.653	514.281	536.472
ENSRNOG00000010688_Nrgn	1.23724	8.73721e-13	1.97742e-12	151.184	149.1	153.17	55.6203	67.1994	60.3012
ENSRNOG00000010716_Atoh8	1.97765	1.10594e-68	7.92338e-68	437.159	474.722	487.131	114.419	119.999	113.671
ENSRNOG00000010760_E2f5	-1.03859	3.89949e-34	1.53285e-33	280.51	312.768	338.983	676.979	642.509	641.133
ENSRNOG00000010886_Nfe2l3	1.06797	0.000142247	0.000218005	61.9309	41.988	61.9376	28.6047	26.0569	18.021
ENSRNOG00000010890_Bmp1	1.09589	1.61521e-126	2.16703e-125	2143.9	2181.66	2208.83	1045.66	1007.31	1012.64
ENSRNOG00000010906_Ccl5	2.13571	6.6173e-07	1.15667e-06	18.215	19.7087	17.5769	1.58915	1.37142	0.693117
ENSRNOG00000010919_Mbd4	1.12789	1.19178e-16	3.04415e-16	304.19	258.783	313.036	98.5274	143.999	138.623
ENSRNOG00000010964_Akap13	1.20995	0	0	23845.2	24688.1	23831.8	10415.3	10522.2	10344.1
ENSRNOG00000010997_Ednrb	2.84441	2.30621e-74	1.77395e-73	347.906	379.606	332.287	30.1939	47.3139	53.37
ENSRNOG00000011009_Cmtm4	1.20099	6.90784e-107	7.67081e-106	1519.13	1561.27	1547.6	680.157	659.652	673.71
ENSRNOG00000011032_Lhfpl2	1.06065	0	0	7265.95	7509	7503.66	3527.92	3558.83	3593.81
ENSRNOG00000011044_Clmn	1.84361	1.87077e-119	2.35842e-118	899.819	916.025	974.262	270.156	259.884	246.75
ENSRNOG00000011068_Papss2	1.47706	0	0	5876.15	5903.17	6083.28	2069.08	2186.04	2134.8
ENSRNOG00000011074_Calcb	-1.71638	0	0	1499.09	1447.3	1452.19	4896.18	4832.87	4726.36
ENSRNOG00000011076_Ank2	1.15155	4.92587e-118	6.07708e-117	2109.29	2018	1987.03	907.406	949.706	877.486
ENSRNOG00000011130_Calca	-2.50605	1.01122e-09	2.01661e-09	1.8215	0.856899	2.51099	39.7288	23.9998	26.3384
ENSRNOG00000011132_LOC100362814	1.06378	1.48614e-269	4.81406e-268	5484.52	5643.53	5638.84	2617.33	2678.38	2711.47
ENSRNOG00000011156_Clstn3	1.02685	3.37115e-16	8.49979e-16	295.082	330.763	292.948	173.218	128.228	152.486
ENSRNOG00000011227_Atp1b2	4.78459	0	0	2936.25	3137.96	3105.25	111.241	99.4278	115.057
ENSRNOG00000011276_Tmem254	-1.07689	3.28495e-22	9.9344e-22	174.864	167.095	170.747	386.164	359.997	351.41
ENSRNOG00000011341_Rictor	1.02651	4.35047e-63	2.87382e-62	1251.37	1212.51	1293.16	573.684	613.024	637.667
ENSRNOG00000011367_Cyp2r1	-1.12774	5.58643e-17	1.44429e-16	127.505	104.542	118.853	252.675	270.169	248.136
ENSRNOG00000011387_Tet3	1.28973	3.71892e-93	3.58431e-92	1242.26	1391.6	1322.45	516.474	554.738	539.245
ENSRNOG00000011414_Psmc3	-1.17277	0	0	6841.54	7047.13	6981.38	15599.1	15750	15785.7
ENSRNOG00000011420_Mtmr7	-1.10322	2.47975e-12	5.50626e-12	69.2169	101.114	103.787	225.66	217.37	184.369
ENSRNOG00000011452_Aldoc	1.47662	0	0	21071.1	21131.1	20362.4	7461.07	7410.45	7577.85
ENSRNOG00000011471_Fgf9	1.45107	4.22772e-23	1.3076e-22	262.295	251.928	238.544	114.419	80.9136	80.4016
ENSRNOG00000011474_Ppp1r3b	1.3441	1.73073e-16	4.40037e-16	169.399	182.519	174.932	61.9769	70.628	66.5392
ENSRNOG00000011475_Srcin1	3.06765	2.61684e-118	3.24162e-117	491.804	503	497.175	65.1552	54.171	54.0631
ENSRNOG00000011492_Zfp866	1.12859	3.8322e-13	8.79802e-13	185.793	186.804	177.443	92.1708	81.5993	74.8566
ENSRNOG00000011494_Rpl36a	-1.0099	1.63792e-18	4.43824e-18	4420.77	3740.36	3450.09	8223.86	8061.19	7366.45
ENSRNOG00000011502_Col9a2	2.27496	1.13772e-37	4.80763e-37	191.257	214.225	220.13	33.3722	39.0854	45.7457
ENSRNOG00000011521_Filip1	1.7635	1.59023e-50	8.6161e-50	378.871	401.029	417.661	117.597	107.656	121.989
ENSRNOG00000011593_Hey1	3.13956	6.52519e-40	2.88198e-39	460.839	385.604	477.087	28.6047	35.6568	56.1425
ENSRNOG00000011631_Fst	-2.42221	5.78072e-69	4.15628e-68	80.1458	63.4105	74.4926	392.52	379.883	426.96
ENSRNOG00000011634_Xkr6	1.31504	2.83407e-15	6.96304e-15	173.042	186.804	157.355	66.7444	70.628	63.0736
ENSRNOG00000011647_S100a6	-1.15872	7.43702e-57	4.49598e-56	608.38	498.715	482.109	1215.7	1099.88	1199.79
ENSRNOG00000011648_Aqp1	1.59825	0	0	37426.3	37637.6	37429.6	12274.6	12468.2	12371.4
ENSRNOG00000011654_Plk4	-1.17851	4.32092e-207	1.02043e-205	2089.26	1851.76	1957.73	4506.83	4474.93	4311.19
ENSRNOG00000011663_Rnf7	-1.10823	3.21182e-107	3.57311e-106	939.892	898.03	957.522	2005.51	1951.53	2077.27
ENSRNOG00000011675_Zfp40	1.00851	1.68175e-22	5.12176e-22	387.979	411.311	416.824	184.342	209.827	201.004
ENSRNOG00000011680_Il16	1.7771	0	0	3701.28	3717.23	3930.53	1147.37	1125.93	1050.07
ENSRNOG00000011718_C1rl	1.19865	4.34801e-25	1.4062e-24	331.512	327.335	354.049	150.969	145.37	141.396
ENSRNOG00000011752_Sh3d19	1.10364	8.72166e-176	1.68253e-174	3553.74	3578.41	3784.89	1624.11	1701.24	1734.18
ENSRNOG00000011781_Oplah	1.44621	1.75371e-120	2.23409e-119	1340.62	1332.48	1424.57	479.924	502.624	508.748
ENSRNOG00000011823_Tfap2b	1.2528	7.70729e-209	1.84533e-207	3693.99	3959.73	4114.67	1646.36	1618.96	1683.58
ENSRNOG00000011827_AABR07009397	-1.14036	3.42102e-05	5.4412e-05	27.3224	25.707	17.5769	55.6203	56.9138	55.4493
ENSRNOG00000011841_Map2	1.62563	0	0	9105.66	8855.19	9011.93	2836.64	2936.2	2924.95
ENSRNOG00000011852_Myo6	1.00103	1.1863e-146	1.86166e-145	3531.88	3369.33	3520.4	1732.18	1787.64	1673.18
ENSRNOG00000011861_Aadat	1.36426	3.43667e-09	6.7078e-09	83.7888	90.8313	90.3955	41.3179	26.0569	31.8834
ENSRNOG00000011879_Nfat5	1.24517	0	0	11326.1	11397.6	11443.4	4848.5	4804.07	4773.5
ENSRNOG00000011901_Rrad	1.90282	7.6027e-15	1.83956e-14	100.182	87.4037	88.7215	22.2481	17.8284	24.9522
ENSRNOG00000011913_Cp	1.85487	0	0	18573.8	18156.8	17613.7	5091.64	4975.5	4951.63
ENSRNOG00000011931_Smarca2	1.49251	2.07116e-196	4.62955e-195	2267.76	2169.67	2116.76	750.08	778.965	776.291
ENSRNOG00000011932_Snrpa1	-1.10919	5.65325e-122	7.3094e-121	992.715	979.435	975.099	2132.64	2151.07	2082.12
ENSRNOG00000011937_Sgtb	1.15938	4.39951e-41	1.99029e-40	670.311	644.388	640.301	322.598	263.998	291.802
ENSRNOG00000011946_Ptn	1.44188	0	0	61018.3	56327.4	57101.5	21436.1	21430.5	21260
ENSRNOG00000011949_Ndufb5	-1.14506	5.21271e-126	6.97041e-125	1051	1004.29	1110.69	2417.1	2317.01	2307.39
ENSRNOG00000011951_Plk2	1.98344	0	0	20082	19618.7	19700.4	5010.6	5014.59	4975.89
ENSRNOG00000011969_Dock9	1.02193	1.89593e-74	1.45929e-73	1796	2023.14	1843.06	850.196	958.621	957.194
ENSRNOG00000011971_C1s	1.74389	0	0	3397.09	3379.61	3499.48	1005.93	1017.59	1032.74
ENSRNOG00000012061_Prkcb	1.81267	1.27953e-37	5.40311e-37	311.476	415.596	348.19	85.8142	88.4564	119.216
ENSRNOG00000012081_Txn1	-1.10531	1.21391e-05	1.98736e-05	499.09	280.206	278.719	845.429	801.593	796.391
ENSRNOG00000012103_Nmbr	1.04104	0.000141924	0.000217537	67.3954	50.557	47.7087	20.659	26.0569	24.2591
ENSRNOG00000012119_AABR07069282	-1.00474	3.71575e-52	2.06592e-51	579.236	553.557	576.69	1193.45	1184.9	1070.17
ENSRNOG00000012207_Dst	1.4551	0	0	61007.4	62935.8	61965.3	22558	22234.8	23003.9
ENSRNOG00000012262_Depdc7	-1.07221	5.94127e-75	4.59633e-74	748.635	687.233	656.204	1411.17	1490.04	1457.62
ENSRNOG00000012290_Gchfr	-1.13177	3.23947e-193	7.03337e-192	2258.66	2143.96	2039.76	4697.53	4841.79	4519.81
ENSRNOG00000012314_Slirp	-1.18861	4.54936e-43	2.14041e-42	331.512	316.196	279.556	759.614	673.366	690.344
ENSRNOG00000012343_Pdp2	1.12781	5.16159e-29	1.81728e-28	451.731	463.582	429.378	195.466	215.313	194.766
ENSRNOG00000012363_Peli2	1.46626	2.1593e-98	2.18181e-97	1043.72	1101.97	1048.75	360.737	397.025	383.987
ENSRNOG00000012405_Tcf4	1.09706	1.37947e-194	3.03309e-193	3635.71	3525.28	3529.61	1682.91	1630.62	1675.96
ENSRNOG00000012428_Maf	3.17449	2.86559e-41	1.30122e-40	142.077	157.669	186.65	19.0698	11.657	15.9417
ENSRNOG00000012440_Msra	-1.17811	9.53618e-05	0.000147794	25.5009	18.8518	12.5549	44.4962	44.5711	50.5975
ENSRNOG00000012495_Podxl	1.60611	1.55323e-22	4.73512e-22	200.365	189.375	193.346	50.8529	68.5709	59.608
ENSRNOG00000012543_Mcm3	-1.0283	6.35306e-307	2.48282e-305	3591.99	3465.3	3527.93	7157.54	7133.43	7260.4
ENSRNOG00000012546_Frmpd1	1.20805	1.04787e-22	3.21309e-22	324.226	340.189	293.785	125.543	146.742	130.999
ENSRNOG00000012563_Arhgap29	1.21274	5.22329e-50	2.80125e-49	712.205	688.947	703.913	301.939	314.74	284.178
ENSRNOG00000012580_Ccdc141	1.28258	1.36632e-24	4.37215e-24	298.725	283.633	297.133	120.776	119.313	115.057
ENSRNOG00000012620_Syngr3	1.41922	1.06921e-06	1.84892e-06	56.4664	47.9863	51.0567	15.8915	15.0856	18.7142
ENSRNOG00000012655_Adamts6	1.14282	3.45311e-25	1.12036e-24	382.514	404.456	360.745	173.218	160.456	180.21
ENSRNOG00000012659_Vamp5	-1.36392	7.85762e-06	1.29924e-05	23.6795	16.2811	10.8809	49.2637	47.9996	47.8251
ENSRNOG00000012660_Postn	-3.52487	0	0	440.802	461.011	467.88	5406.29	5388.98	5212.24
ENSRNOG00000012671_Gan	1.60371	2.92568e-104	3.16753e-103	1049.18	1137.1	1061.31	400.466	346.969	332.696
ENSRNOG00000012716_Chd2	1.09903	1.41107e-237	3.95721e-236	4590.17	4575.84	4672.11	2084.97	2206.61	2141.04
ENSRNOG00000012719_Tdrd12	2.69725	8.12362e-107	9.00436e-106	513.662	550.129	555.765	73.101	69.9423	94.957
ENSRNOG00000012733_Ankrd12	1.06957	7.70908e-193	1.67076e-191	3679.42	3711.23	3670.22	1692.45	1767.76	1782
ENSRNOG00000012748_Vamp8	-1.40451	8.21565e-05	0.000127688	20.0365	5.14139	8.36995	31.783	36.3426	35.349
ENSRNOG00000012772_Nqo1	-1.5725	0	0	8726.79	8715.52	8909.81	26362.4	26226.3	25912.9
ENSRNOG00000012778_Magoh	-1.04414	3.38914e-104	3.66602e-103	1193.08	1164.53	1123.25	2428.22	2482.27	2266.49
ENSRNOG00000012795_Cables1	1.03245	1.0212e-48	5.34423e-48	908.927	962.297	1025.32	500.583	473.139	453.298
ENSRNOG00000012801_Gsto2	1.4635	3.3678e-06	5.68496e-06	47.3589	47.1294	69.4706	30.1939	15.0856	9.01052
ENSRNOG00000012818_Ksr1	1.59189	2.16056e-85	1.8804e-84	761.385	836.333	809.374	273.334	259.198	265.464
ENSRNOG00000012827_Mlf1	-1.59272	8.45564e-15	2.04349e-14	30.9654	42.8449	40.1758	135.078	127.542	117.83
ENSRNOG00000012828_Emg1	-1.14728	3.16998e-88	2.88754e-87	703.098	753.214	671.27	1632.06	1535.99	1578.23
ENSRNOG00000012850_Kat6b	1.00029	2.0892e-38	8.95634e-38	861.568	1007.71	936.597	524.42	469.025	427.653
ENSRNOG00000012878_Atp7b	1.61973	6.34788e-18	1.68984e-17	153.006	169.666	153.17	36.5505	60.3424	45.0526
ENSRNOG00000012881_Fgl2	2.18267	0	0	18819.7	18581.8	19061.7	4198.54	4055.97	4189.89
ENSRNOG00000012906_Bcas1	1.36781	6.72981e-141	1.01031e-139	1679.42	1705.23	1705.8	656.32	675.423	635.588
ENSRNOG00000012929_Wsb1	1.03398	1.72547e-139	2.56178e-138	3473.59	3292.2	3503.66	1620.93	1748.56	1617.73
ENSRNOG00000012932_Ccdc146	1.9551	2.93367e-19	8.13306e-19	131.148	120.823	112.994	36.5505	27.4283	24.2591
ENSRNOG00000013005_Rpa2	-1.09002	1.05399e-122	1.37302e-121	1051	1022.28	1085.58	2283.61	2238.15	2229.06
ENSRNOG00000013064_Lrp8	-1.0632	1.08327e-164	1.97647e-163	1564.67	1542.42	1515.8	3286.37	3167.29	3217.45
ENSRNOG00000013067_Phf21b	1.4853	1.73062e-12	3.86692e-12	131.148	102.828	108.809	33.3722	35.6568	42.2801
ENSRNOG00000013069_Sapcd2	-1.13354	1.30221e-126	1.75098e-125	979.965	1067.7	1063.82	2291.56	2246.38	2353.13
ENSRNOG00000013089_Kif13b	1.32255	2.87625e-287	1.01591e-285	3930.79	4048.85	4104.62	1655.9	1610.73	1583.77
ENSRNOG00000013090_Gadd45g	1.60447	2.01265e-54	1.16722e-53	468.125	491.003	507.219	149.38	160.456	162.882
ENSRNOG00000013102_Entpd2	2.45894	6.20558e-13	1.41158e-12	47.3589	52.2708	47.7087	9.53491	5.48567	4.1587
ENSRNOG00000013123_Scube2	2.33113	4.59781e-19	1.26856e-18	92.8963	98.5433	95.4174	11.1241	12.3428	22.1797
ENSRNOG00000013133_Foxa2	-1.90349	4.00093e-10	8.13003e-10	18.215	11.1397	12.5549	46.0854	77.4851	60.3012
ENSRNOG00000013137_Clec4f	2.60258	1.60486e-13	3.72826e-13	49.1804	55.6984	39.3388	3.1783	5.48567	4.85182
ENSRNOG00000013140_Pdzd2	1.8246	0	0	5601.1	5839.76	5951.87	1633.65	1625.13	1653.08
ENSRNOG00000013167_Hmgb2	-1.16248	0	0	4863.39	4734.37	4799.33	10888.9	10692.9	10646.3
ENSRNOG00000013177_LOC100912399	1.40546	3.23675e-208	7.73436e-207	2894.36	2743.79	2709.35	977.328	1055.99	1075.02
ENSRNOG00000013222_Cd207	1.27808	3.76542e-06	6.34554e-06	45.5374	63.4105	62.7746	17.4807	23.9998	21.4866
ENSRNOG00000013228_Scrg1	4.06656	0	0	1794.17	1706.09	1680.69	93.7599	99.4278	102.581
ENSRNOG00000013232_Nr6a1	1.4063	3.24205e-10	6.61904e-10	129.326	111.397	92.9065	22.2481	43.8854	43.6664
ENSRNOG00000013239_Tle4	1.06039	1.61875e-109	1.83625e-108	2269.58	2314.48	2184.56	1052.02	1130.73	1044.53
ENSRNOG00000013250_LOC100912106	-1.27699	6.09968e-12	1.32823e-11	265.938	344.473	249.425	808.878	772.108	605.091
ENSRNOG00000013282_Mctp1	2.09028	1.23952e-13	2.89118e-13	71.0384	63.4105	75.3296	11.1241	14.3999	13.8623
ENSRNOG00000013300_Atpif1	-1.00325	5.66935e-23	1.74724e-22	1839.71	1513.28	1510.78	3292.72	3406.6	3112.09
ENSRNOG00000013326_Hmbox1	1.45039	2.59699e-65	1.77154e-64	755.921	742.931	702.239	235.194	267.426	281.405
ENSRNOG00000013351_Stxbp5	1.00204	8.24721e-98	8.28482e-97	2007.29	1989.72	2007.95	940.778	1011.42	1018.88
ENSRNOG00000013376_Mvd	-1.55082	1.12457e-107	1.25453e-106	360.656	432.734	426.03	1171.2	1207.53	1265.63
ENSRNOG00000013426_Mrgprf	3.13709	1.26621e-132	1.79627e-131	553.735	562.982	559.95	74.6901	54.171	59.608
ENSRNOG00000013460_Zfp319	1.07691	1.2901e-40	5.77589e-40	704.919	830.335	766.687	348.024	355.197	383.294
ENSRNOG00000013481_Cdh11	6.22875	5.88963e-75	4.55929e-74	289.618	295.63	300.481	1.58915	0	0
ENSRNOG00000013484_LOC102550391	1.17396	2.59624e-58	1.61217e-57	967.214	1000.86	891.4	448.141	412.111	408.246
ENSRNOG00000013503_Cdh24	1.03244	5.80784e-26	1.91722e-25	449.91	467.01	450.303	239.962	222.17	207.935
ENSRNOG00000013508_Rpl31	-1.02698	3.74256e-45	1.83419e-44	7786.9	6910.03	6701.82	14648.8	15091.8	14037
ENSRNOG00000013515_Ptpru	1.03207	1.24334e-16	3.17518e-16	291.439	281.063	344.842	139.845	156.342	144.861
ENSRNOG00000013532_Pgam2	1.54046	0.000258436	0.000388118	25.5009	16.2811	16.7399	3.1783	0.685709	6.23805
ENSRNOG00000013535_Cdh6	2.74298	2.34845e-192	5.06253e-191	1034.61	948.587	997.698	163.683	153.599	125.454
ENSRNOG00000013663_Tmem86a	2.11993	9.06799e-113	1.06866e-111	750.456	754.071	748.274	143.024	165.941	189.221
ENSRNOG00000013679_Sema4d	1.61265	3.94599e-07	6.95861e-07	63.7524	47.1294	43.5237	11.1241	19.8856	8.3174
ENSRNOG00000013683_S1pr1	1.55951	1.27296e-41	5.81737e-41	426.23	399.315	369.115	130.31	127.542	136.544
ENSRNOG00000013694_Ntng2	1.28374	4.19006e-107	4.65712e-106	8225.88	9026.57	9008.58	3403.96	3576.66	3756
ENSRNOG00000013714_Snrpd1	-1.11399	8.02257e-159	1.4086e-157	1870.68	1792.63	1668.97	3990.36	3837.91	3695.01
ENSRNOG00000013734_Dnai1	2.60428	5.16958e-19	1.4221e-18	85.6103	77.9778	72.8186	6.35661	13.0285	8.3174
ENSRNOG00000013780_Nf1	1.62244	0	0	3306.02	3367.61	3207.37	1075.86	1056.68	1070.87
ENSRNOG00000013802_Slc25a36	1.68805	8.98593e-108	1.00429e-106	1666.67	1389.89	1297.34	459.265	437.482	435.97
ENSRNOG00000013825_Rap1gap	2.6065	1.5729e-18	4.26398e-18	67.3954	71.9795	81.1885	9.53491	8.2285	9.70364
ENSRNOG00000013847_Nova2	1.46263	6.57003e-06	1.09185e-05	49.1804	32.5621	42.6867	11.1241	13.7142	11.0899
ENSRNOG00000013866_Usp49	1.49935	9.18897e-35	3.6644e-34	322.405	399.315	421.009	139.845	134.399	128.92
ENSRNOG00000013874_LOC100360522	-1.18959	9.45902e-194	2.06479e-192	13216.8	14417.3	14028.9	32194.6	31016.7	32080.2
ENSRNOG00000013902_P2ry12	1.18835	1.62238e-18	4.39713e-18	233.152	246.787	251.099	106.473	100.799	108.819
ENSRNOG00000013908_Bpifa5	1.75892	9.52465e-16	2.37333e-15	112.933	121.68	102.95	23.8373	31.5426	33.2696
ENSRNOG00000013916_Nefm	-2.00038	1.22756e-102	1.30455e-101	200.365	195.373	184.976	792.987	730.965	826.195
ENSRNOG00000013917_Igsf10	1.17093	1.5591e-26	5.22215e-26	428.052	375.322	381.67	155.737	172.113	181.597
ENSRNOG00000013973_Lcn2	3.89152	1.46912e-248	4.38383e-247	1016.39	968.295	932.412	66.7444	56.9138	65.153
ENSRNOG00000013975_Acat2l1	-1.0551	4.70934e-16	1.18222e-15	127.505	137.961	117.179	286.047	268.112	258.533
ENSRNOG00000014010_Gfra2	4.69825	1.81671e-227	4.81608e-226	881.604	926.307	866.29	28.6047	30.8569	32.5765
ENSRNOG00000014030_Synm	1.41783	0	0	16752.3	17102.8	16916.5	6270.79	6258.46	6455
ENSRNOG00000014034_Olfml2a	1.76385	2.45741e-166	4.52455e-165	1389.8	1377.89	1433.77	437.017	390.168	413.791
ENSRNOG00000014061_Dusp5	2.43543	0	0	5564.67	5910.89	5883.24	986.863	1058.73	1127.7
ENSRNOG00000014072_Txndc17	-1.05599	7.92562e-134	1.13096e-132	1575.59	1584.41	1478.97	3397.61	3152.89	3128.04
ENSRNOG00000014080_Kif23	-1.04725	2.06844e-299	7.88023e-298	3500.92	3598.97	3559.74	7548.47	7199.94	7374.76
ENSRNOG00000014098_Pold2	-1.00332	3.4879e-88	3.17236e-87	870.675	876.607	885.541	1735.35	1787.64	1764.68
ENSRNOG00000014117_Hmox1	1.54095	0	0	10674	10946.9	11321.2	3717.03	3807.05	3786.5
ENSRNOG00000014127_Rnf151	-1.20305	2.64223e-05	4.23562e-05	14.572	23.9932	20.0879	55.6203	48.6853	53.37
ENSRNOG00000014130_Cks2	-1.46469	3.00953e-246	8.91453e-245	1255.01	1236.5	1179.33	3548.58	3348.32	3261.81
ENSRNOG00000014171_Tnfsf13	1.08232	6.00763e-08	1.09993e-07	98.3608	108.826	118.016	44.4962	47.3139	54.7562
ENSRNOG00000014179_Rps2	-1.06186	0	0	27963.6	29785.8	29589.4	60012.7	61515.6	61076.8
ENSRNOG00000014180_Prickle4	1.0313	0.000123154	0.000189461	51.0019	61.6967	52.7307	25.4264	21.9427	27.7247
ENSRNOG00000014182_Tns1	1.18335	0	0	9204.02	9681.24	9594.47	3917.26	4216.42	4350
ENSRNOG00000014199_Zfp703	1.16302	3.24462e-65	2.20711e-64	1058.29	1052.27	1135.8	475.156	457.368	510.827
ENSRNOG00000014214_Rpl27a	-1.1035	1.62844e-103	1.75054e-102	9222.24	8507.29	8251.93	18966.5	18765.8	18180.5
ENSRNOG00000014232_P2ry1	3.24979	9.09673e-88	8.24285e-87	398.908	333.334	359.908	34.9613	31.5426	38.1214
ENSRNOG00000014241_Ece1	1.04797	2.90121e-149	4.70524e-148	3142.08	3359.9	3341.28	1625.7	1535.99	1620.51
ENSRNOG00000014272_Rpl35	-1.05213	5.71721e-275	1.91337e-273	5488.17	5080.55	4974.26	10784	10903.5	10423.8
ENSRNOG00000014284_Elof1	-1.17313	3.12683e-84	2.67904e-83	615.666	582.691	570.831	1287.21	1341.93	1340.49
ENSRNOG00000014285_Ssh2	1.01246	3.06761e-47	1.55824e-46	990.894	966.582	958.359	435.428	516.339	469.24
ENSRNOG00000014294_Ptpn6	1.71876	9.0979e-96	8.94651e-95	808.744	914.311	846.202	270.156	244.112	266.157
ENSRNOG00000014314_Slc39a4	1.17747	4.2132e-06	7.07162e-06	65.5739	63.4105	66.9596	31.783	21.257	28.4178
ENSRNOG00000014333_Vcam1	2.39283	6.0723e-44	2.9043e-43	231.33	303.342	243.566	36.5505	54.8567	43.6664
ENSRNOG00000014336_Mcm5	-1.22207	0	0	3136.62	3071.98	2994.77	7039.94	7127.94	7237.53
ENSRNOG00000014350_Cyr61	1.13838	0	0	35218.6	36149.1	36031	16107.6	16282.2	16383.9
ENSRNOG00000014452_Zfhx3	1.45502	4.83367e-305	1.87692e-303	3859.75	4189.38	4116.34	1493.8	1462.62	1492.97
ENSRNOG00000014486_Rfx3	1.12917	1.93671e-39	8.46743e-39	624.773	605.827	611.843	303.528	274.969	265.464
ENSRNOG00000014508_Mgll	1.53842	7.73054e-37	3.21068e-36	357.013	353.042	328.102	122.365	116.57	112.285
ENSRNOG00000014530_Nav2	1.1348	0	0	8178.52	8645.25	8542.37	3820.32	3919.51	3818.38
ENSRNOG00000014549_Arhgef26	1.88352	2.11221e-299	8.02177e-298	2453.56	2558.7	2559.53	616.591	704.908	700.048
ENSRNOG00000014597_Irs1	1.16133	1.84962e-92	1.76165e-91	1746.81	1940.88	1951.04	762.793	850.279	887.883
ENSRNOG00000014605_Lig4	1.6442	1.3428e-183	2.76668e-182	1661.2	1668.38	1643.02	508.529	527.996	538.552
ENSRNOG00000014648_Efnb2	2.53584	5.57689e-53	3.1572e-52	282.332	253.642	292.111	42.9071	52.7996	36.7352
ENSRNOG00000014660_Usp53	1.01421	1.00052e-123	1.31041e-122	2965.4	2895.46	2769.62	1500.16	1374.85	1406.33
ENSRNOG00000014739_Wfdc2	-1.31117	0.000549922	0.000808335	10.929	5.14139	8.36995	17.4807	31.5426	28.4178
ENSRNOG00000014742_Ankrd13b	1.07345	8.41387e-43	3.9372e-42	715.848	740.36	750.785	330.544	339.426	368.738
ENSRNOG00000014815_Myoz2	1.39562	6.36249e-05	9.95628e-05	45.5374	26.5639	30.1318	12.7132	8.91421	9.01052
ENSRNOG00000014835_Il1rl1	-3.57693	5.52613e-91	5.18985e-90	21.858	26.5639	35.1538	416.358	381.94	372.204
ENSRNOG00000014844_Kif21a	1.49794	0	0	9397.1	9688.95	9249.63	3381.71	3280.43	3376.17
ENSRNOG00000014851_Col4a4	2.4097	6.46398e-117	7.90223e-116	681.24	660.669	755.807	104.884	135.77	135.158
ENSRNOG00000014867_Synpo2	1.32896	1.22014e-19	3.4273e-19	227.687	205.656	221.804	85.8142	83.6565	83.8671
ENSRNOG00000014874_Zfyve28	1.41735	2.88062e-39	1.2558e-38	404.372	436.161	446.118	144.613	168.684	158.031
ENSRNOG00000014882_Fgf11	2.27846	1.02276e-34	4.07456e-34	196.722	172.237	200.042	31.783	37.714	36.7352
ENSRNOG00000014908_Sf3b5	-1.12452	1.26464e-119	1.59595e-118	927.142	956.299	934.086	2029.35	2101.7	2030.14
ENSRNOG00000014928_Apba1	2.0239	1.7234e-44	8.35492e-44	282.332	284.49	333.124	68.3335	76.7994	67.2323
ENSRNOG00000014936_Ifitm2	1.50417	1.0222e-100	1.063e-99	1025.5	1090.83	1124.08	403.645	362.74	382.6
ENSRNOG00000014948_Osgin1	2.18983	3.75287e-66	2.59361e-65	386.157	428.449	459.51	95.3491	78.8565	99.8088
ENSRNOG00000014961_Pdpn	1.21576	3.21258e-28	1.10948e-27	431.695	467.867	427.704	192.287	161.142	212.787
ENSRNOG00000014964_Hp	1.4256	5.75738e-09	1.11263e-08	94.7178	84.833	65.2856	28.6047	27.4283	26.3384
ENSRNOG00000014975_Zfp483	1.31216	4.31485e-08	7.95289e-08	116.576	86.5468	77.8405	41.3179	23.9998	39.5077
ENSRNOG00000014987_Mdfi	1.91172	8.72829e-08	1.58678e-07	30.9654	36.8466	37.6648	6.35661	6.17138	6.93117
ENSRNOG00000015036_Ctgf	-1.70548	0	0	11309.7	11210.8	11339.6	36962.1	36479.7	37036.7
ENSRNOG00000015055_Scg2	1.65126	0	0	2821.5	2793.49	2823.18	885.157	889.364	900.359
ENSRNOG00000015075_Stc1	1.94216	2.99365e-58	1.85514e-57	429.873	399.315	385.855	98.5274	99.4278	106.74
ENSRNOG00000015078_Ifitm3	2.13075	3.80859e-23	1.17978e-22	136.612	131.105	145.637	25.4264	36.3426	22.1797
ENSRNOG00000015085_Dmpk	1.77939	1.62409e-100	1.68602e-99	857.925	850.043	854.572	243.14	270.169	223.184
ENSRNOG00000015131_Ube2c	-1.62043	2.7099e-251	8.24885e-250	928.963	1098.54	1000.21	3252.99	3083.63	3119.72
ENSRNOG00000015133_Kmt2a	1.18572	0	0	8357.02	8931.45	8916.51	3837.8	3825.57	3875.91
ENSRNOG00000015137_Spata6l	1.02654	6.62787e-06	1.10101e-05	94.7178	67.695	105.461	46.0854	41.8282	37.4283
ENSRNOG00000015155_Tnnc2	1.58379	0.000300509	0.00044941	9.10748	16.2811	13.3919	3.1783	1.37142	0
ENSRNOG00000015213_Fxn	-1.06353	5.7724e-18	1.53944e-17	138.434	159.383	134.756	328.954	292.798	306.358
ENSRNOG00000015271_Zfp418	1.25232	1.46536e-32	5.55644e-32	491.804	422.451	423.519	193.877	176.227	182.983
ENSRNOG00000015275_Ska1	-1.24693	1.70141e-74	1.3104e-73	526.412	450.729	460.347	1086.98	1156.79	1129.78
ENSRNOG00000015322_Zfp78	1.24407	2.17905e-05	3.51707e-05	76.5028	47.1294	56.0787	15.8915	15.7713	31.8834
ENSRNOG00000015329_Kpna2	-1.00703	0	0	6094.73	6252.79	6228.08	12581.3	12421.6	12433.8
ENSRNOG00000015354_Aox1	2.26338	0	0	6790.54	6488.44	6627.33	1395.28	1375.53	1366.13
ENSRNOG00000015365_Col4a3	2.9952	3.52776e-51	1.93039e-50	590.165	609.255	595.103	42.9071	85.0279	65.153
ENSRNOG00000015366_Neurl3	1.56295	3.44043e-07	6.08036e-07	52.8234	53.9846	41.0128	12.7132	16.457	11.783
ENSRNOG00000015380_Jup	1.12398	1.3899e-121	1.78754e-120	2204.01	2383.89	2427.29	1028.18	1079.31	1103.44
ENSRNOG00000015423_Ccna2	-1.47894	0	0	2202.19	2314.48	2228.92	6383.62	6246.81	6268.55
ENSRNOG00000015441_Il4r	1.52188	2.29348e-38	9.81474e-38	357.013	400.172	362.419	130.31	122.742	131.692
ENSRNOG00000015455_Spr	-1.07683	4.66078e-78	3.76185e-77	653.917	651.243	644.486	1346.01	1391.99	1376.53
ENSRNOG00000015468_Bpifb1	1.49043	4.54663e-38	1.93543e-37	367.942	385.604	374.974	119.186	139.199	131.692
ENSRNOG00000015480_Prkcz	1.32162	1.92349e-40	8.57994e-40	477.232	520.994	557.439	206.59	218.741	194.073
ENSRNOG00000015496_Tpm4	-1.00736	0	0	10196.7	10147.4	10331.9	20784.5	20227.7	20726.3
ENSRNOG00000015498_Il17rb	1.26244	5.52782e-06	9.22699e-06	69.2169	48.8432	52.7307	22.2481	21.9427	18.7142
ENSRNOG00000015529_Cdca3	-1.24321	2.76181e-295	1.0201e-293	1941.71	1981.15	1938.48	4705.48	4581.91	4634.18
ENSRNOG00000015544_LOC100909441	-1.11822	1.35435e-17	3.57472e-17	174.864	120.823	141.452	333.722	283.883	329.23
ENSRNOG00000015568_Plpp5	-1.26034	2.53114e-50	1.36591e-49	309.654	364.182	290.437	762.793	780.336	792.233
ENSRNOG00000015594_Rftn2	1.2172	1.24479e-71	9.2011e-71	1014.57	1012	981.795	432.249	415.539	439.436
ENSRNOG00000015596_Efhd1	2.036	0	0	7672.14	7802.92	7661.85	1830.7	1907.64	1876.96
ENSRNOG00000015618_Wnt5a	1.50542	4.3759e-48	2.25976e-47	488.161	459.298	468.717	152.559	165.256	167.734
ENSRNOG00000015641_Exoc3l1	2.01963	3.2529e-48	1.6863e-47	375.228	330.763	328.939	61.9769	93.9421	80.4016
ENSRNOG00000015691_Fam212b	1.21483	2.42025e-293	8.88526e-292	5342.45	5056.56	5103.16	2169.19	2212.78	2254.02
ENSRNOG00000015703_Hypk	-1.15033	4.20612e-17	1.0928e-16	673.954	571.551	486.294	1373.03	1296.68	1233.05
ENSRNOG00000015741_Slc2a13	2.51899	5.88082e-76	4.64144e-75	391.622	380.463	396.736	66.7444	56.2281	72.7773
ENSRNOG00000015768_Nat8f5	2.55405	1.03322e-10	2.15224e-10	34.6084	31.7053	29.2948	3.1783	2.05713	2.07935
ENSRNOG00000015781_Ndst3	1.16246	6.89996e-15	1.67253e-14	245.902	228.792	186.65	100.117	93.2564	93.5708
ENSRNOG00000015794_Fam83d	-1.36507	1.56157e-228	4.1855e-227	1189.44	1332.48	1276.42	3230.75	3288.66	3350.53
ENSRNOG00000015799_Nat8f1	2.65142	5.56105e-18	1.4843e-17	111.111	61.6967	72.8186	6.35661	6.85709	13.1692
ENSRNOG00000015858_Hyal1	1.35962	1.3477e-127	1.82428e-126	1657.56	1656.39	1586.11	586.397	650.738	644.599
ENSRNOG00000015859_Chdh	1.94635	2.91446e-19	8.08163e-19	114.754	138.818	124.712	28.6047	23.9998	36.7352
ENSRNOG00000015936_Gng5	-1.07154	1.39283e-132	1.97359e-131	1437.16	1271.64	1329.15	2806.44	2850.49	2772.47
ENSRNOG00000016037_Mafb	1.8941	4.18586e-46	2.08347e-45	322.405	327.335	371.626	92.1708	80.9136	95.6501
ENSRNOG00000016047_Macf1	1.37892	0	0	42207.7	43279.4	42136.8	16087	16393.2	16533.6
ENSRNOG00000016099_Id4	1.63001	0	0	15147.6	14126	14889.3	4667.34	4738.25	4808.84
ENSRNOG00000016112_Cd274	1.35878	2.46297e-20	7.06915e-20	233.152	209.083	236.87	82.6359	92.5707	80.4016
ENSRNOG00000016122_Hmgcr	-1.53445	0	0	1887.07	1954.59	2012.14	5786.1	5663.27	5633.65
ENSRNOG00000016143_Gpr162	1.02308	1.17056e-19	3.29034e-19	338.798	359.041	341.494	150.969	167.999	180.903
ENSRNOG00000016156_Nptxr	-1.79046	0	0	55626.7	57861.2	58606.4	193689	197261	205063
ENSRNOG00000016163_Slc1a3	1.07603	1.08481e-08	2.0661e-08	129.326	111.397	133.082	57.2095	51.4281	61.6874
ENSRNOG00000016182_Tgfa	1.35424	8.87464e-72	6.57995e-71	965.393	887.747	997.698	400.466	354.511	362.5
ENSRNOG00000016196_Dlgap1	1.69722	7.24305e-67	5.05179e-66	551.913	548.415	559.95	157.326	167.313	175.359
ENSRNOG00000016203_Efna2	1.229	0.00100578	0.00144888	29.1439	17.138	33.4798	6.35661	9.59992	9.01052
ENSRNOG00000016208_Setbp1	1.34964	1.01631e-42	4.75205e-42	571.95	504.713	496.338	214.535	196.113	198.925
ENSRNOG00000016258_Zfp516	1.07284	5.88049e-76	4.64144e-75	1422.59	1516.71	1557.65	705.583	680.909	751.339
ENSRNOG00000016316_Mcm2	-1.07931	0	0	3650.28	3796.06	3710.4	7791.61	7948.05	7883.51
ENSRNOG00000016326_Cx3cl1	4.27786	3.56e-37	1.48928e-36	112.933	110.54	99.6024	4.76745	0.685709	2.77247
ENSRNOG00000016343_Dkk3	1.2921	1.51271e-22	4.61624e-22	302.368	269.923	261.979	100.117	117.942	108.819
ENSRNOG00000016372_Slc12a7	1.2832	2.95366e-05	4.71955e-05	65.5739	47.1294	36.8278	15.8915	13.0285	22.1797
ENSRNOG00000016377_Cep55	-1.00337	1.8105e-144	2.81208e-143	1912.57	1786.63	1772.76	3775.82	3647.97	3527.27
ENSRNOG00000016378_Map3k8	1.87394	7.25754e-14	1.70397e-13	83.7888	90.8313	79.5145	19.0698	21.9427	19.4073
ENSRNOG00000016403_Olah	-2.29457	1.08734e-24	3.48865e-24	29.1439	19.7087	28.4578	143.024	153.599	124.068
ENSRNOG00000016411_Rps12	-1.16875	0	0	9879.8	9944.31	9759.36	22893.3	21971.5	21752.1
ENSRNOG00000016454_Nasp	-1.16912	1.10407e-227	2.9333e-226	2182.15	1953.73	2061.52	4691.18	4618.25	4567.64
ENSRNOG00000016456_Il33	-4.52206	1.49322e-231	4.08359e-230	49.1804	45.4156	32.6428	1025	1021.71	1032.05
ENSRNOG00000016460_Clu	2.43807	0	0	2083.79	2154.24	2066.54	336.9	395.654	401.315
ENSRNOG00000016478_Eif5a	-1.09987	0	0	11091.1	11150	11091	23896.1	23960.7	23631.8
ENSRNOG00000016507_Snrpg	-1.05067	9.32241e-09	1.78281e-08	613.844	479.006	395.062	1120.35	1075.88	979.374
ENSRNOG00000016512_Sema3b	2.07792	6.25984e-141	9.42087e-140	945.357	1012	960.033	211.357	216.684	248.829
ENSRNOG00000016535_Ccl22	3.63565	5.13484e-19	1.41319e-18	61.9309	38.5604	35.1538	0	0	0.693117
ENSRNOG00000016538_Itga8	1.67299	2.03753e-270	6.67154e-269	2606.56	2645.25	2580.46	881.979	798.851	792.926
ENSRNOG00000016550_Dclk2	1.68842	9.30732e-165	1.70073e-163	1484.52	1648.67	1558.48	500.583	469.71	489.34
ENSRNOG00000016551_Bcl2l11	1.6492	9.82641e-147	1.54406e-145	1460.84	1409.6	1347.56	468.8	423.768	449.14
ENSRNOG00000016552_Hmgcs1	-2.19753	0	0	1783.24	1710.37	1638.84	7912.39	7816.39	7730.33
ENSRNOG00000016561_Ns5atp9	-1.82349	5.97131e-13	1.35956e-12	105.647	65.9812	56.0787	348.024	292.112	257.146
ENSRNOG00000016580_Rps23	-1.0398	9.90619e-55	5.78378e-54	5739.53	5054.85	4992.68	10955.6	10991.2	10596.4
ENSRNOG00000016581_Serpinb1a	3.41136	3.58444e-43	1.68905e-42	180.328	145.673	154.844	6.35661	10.9713	15.2486
ENSRNOG00000016620_Csnk1g1	1.07194	3.87003e-12	8.5107e-12	193.079	189.375	184.139	103.295	76.1137	88.719
ENSRNOG00000016623_Tmeff2	1.12752	9.59673e-18	2.54185e-17	287.796	245.93	270.349	127.132	110.399	124.068
ENSRNOG00000016627_Eya4	1.409	1.05708e-24	3.39334e-24	289.618	275.921	275.371	111.241	114.513	85.2534
ENSRNOG00000016636_Lpin3	1.12395	4.82426e-20	1.3694e-19	287.796	386.461	349.864	160.504	147.427	162.189
ENSRNOG00000016643_Lpcat2	1.9114	0	0	3956.29	3916.03	3996.65	1047.25	1094.39	1003.63
ENSRNOG00000016660_Cox5b	-1.19026	7.43562e-92	7.02124e-91	3047.36	2648.67	2790.54	6525.06	6449.78	6404.4
ENSRNOG00000016687_Ssc5d	2.23674	8.09158e-298	3.03497e-296	1963.57	2247.65	2165.31	444.962	457.368	445.674
ENSRNOG00000016690_Idi1	-1.79287	0	0	1307.83	1311.91	1311.57	4660.98	4588.08	4433.18
ENSRNOG00000016695_Mmp2	2.30686	9.45665e-26	3.10144e-25	142.077	137.104	135.593	17.4807	32.2283	21.4866
ENSRNOG00000016696_Angpt2	1.51987	1.52864e-09	3.02211e-09	74.6813	68.5519	80.3515	25.4264	21.9427	23.566
ENSRNOG00000016701_Gng8	1.19402	1.66002e-08	3.13111e-08	96.5393	95.9726	104.624	41.3179	45.9425	36.0421
ENSRNOG00000016776_Extl1	2.75767	0	0	3306.02	3510.71	3562.25	503.761	491.653	531.621
ENSRNOG00000016791_Chka	1.50034	2.496e-119	3.14008e-118	1366.12	1260.5	1284.79	432.249	451.196	476.171
ENSRNOG00000016810_Stmn1	-1.15611	0	0	7398.92	7034.28	7057.54	16109.2	15905.7	15779.5
ENSRNOG00000016866_Fhl2	-2.28382	6.23774e-17	1.60959e-16	9.10748	15.4242	16.7399	96.9383	82.285	82.4809
ENSRNOG00000016867_Zfp346	1.06875	1.12382e-40	5.03891e-40	697.633	752.357	723.164	309.885	351.769	359.035
ENSRNOG00000016875_Cbx7	1.07488	3.64506e-37	1.52328e-36	595.629	636.676	659.552	303.528	306.512	288.337
ENSRNOG00000016897_Rlbp1	1.29136	9.7148e-17	2.48932e-16	182.15	200.514	191.672	73.101	73.3708	81.0947
ENSRNOG00000016930_Ube2s	-1.0787	0	0	4100.19	4064.27	4057.75	8403.43	8650.21	8715.94
ENSRNOG00000016945_Pla2g2a	3.78998	6.99045e-87	6.23633e-86	377.05	332.477	310.525	25.4264	13.7142	26.3384
ENSRNOG00000016971_Zfp612	1.55471	1.57627e-43	7.47419e-43	475.411	449.015	427.704	176.396	130.97	152.486
ENSRNOG00000017001_Zfp652	1.00436	3.64999e-34	1.4357e-33	622.952	636.676	667.085	321.009	305.826	331.31
ENSRNOG00000017017_Zbtb43	1.44954	2.99571e-19	8.29935e-19	178.507	186.804	195.02	65.1552	71.3137	61.6874
ENSRNOG00000017021_Galnt18	1.23314	4.45008e-273	1.47303e-271	4116.58	4185.09	4259.47	1816.4	1767.76	1772.99
ENSRNOG00000017067_NEWGENE_619909	-1.43116	4.38375e-10	8.88112e-10	51.0019	43.7018	30.1318	147.791	125.485	86.6396
ENSRNOG00000017072_Slc16a14	1.44323	9.30985e-30	3.33596e-29	309.654	304.199	297.97	106.473	117.256	102.581
ENSRNOG00000017073_Car9	2.23935	0	0	2457.2	2771.21	2593.85	560.971	545.824	550.335
ENSRNOG00000017092_Zfp169	1.77296	2.69812e-38	1.1526e-37	276.867	302.485	287.926	84.225	79.5422	83.8671
ENSRNOG00000017093_Pxdc1	1.11898	6.34062e-209	1.52414e-207	3659.39	3829.48	3833.44	1735.35	1743.76	1739.72
ENSRNOG00000017105_Dpyd	3.7992	9.88058e-23	3.03123e-22	83.7888	53.1277	46.0347	3.1783	0.685709	0
ENSRNOG00000017113_Ccnt2	1.37189	4.84662e-187	1.01939e-185	2287.8	2367.61	2279.14	915.351	894.85	873.327
ENSRNOG00000017117_Ybx2	1.46815	2.56296e-06	4.34755e-06	38.2514	43.7018	56.9157	14.3024	17.1427	11.0899
ENSRNOG00000017150_Med10	-1.25457	2.82337e-88	2.57569e-87	617.487	537.275	527.307	1325.35	1334.39	1315.54
ENSRNOG00000017206_Igfbp5	2.52052	0	0	6457.2	6670.1	6677.55	1142.6	1109.48	1192.16
ENSRNOG00000017250_Gmpr	-1.14992	4.86208e-15	1.18591e-14	96.5393	87.4037	96.2544	201.822	216.684	212.787
ENSRNOG00000017277_Igsf6	2.34324	2.38074e-14	5.66097e-14	52.8234	71.9795	79.5145	15.8915	11.657	5.54493
ENSRNOG00000017282_Tesk2	1.12513	1.08337e-20	3.1347e-20	298.725	320.48	349.027	130.31	157.027	146.941
ENSRNOG00000017307_Prss23	-2.34051	4.81776e-152	7.97365e-151	169.399	221.937	231.011	1199.81	1038.85	1077.1
ENSRNOG00000017309_Rsrp1	2.50321	0	0	6859.75	6607.55	6841.6	1109.23	1215.08	1210.88
ENSRNOG00000017319_Mertk	1.77886	0	0	4009.11	4036.85	4039.34	1171.2	1138.28	1205.33
ENSRNOG00000017365_Klhl35	1.5501	2.04275e-08	3.83332e-08	60.1094	56.5553	75.3296	14.3024	22.6284	18.7142
ENSRNOG00000017369_Mustn1	1.08688	0.00516116	0.00702635	25.5009	16.2811	20.9249	6.35661	8.2285	6.93117
ENSRNOG00000017386_Il11	-2.67348	1.7073e-39	7.4725e-39	20.0365	23.1363	37.6648	216.125	199.541	191.993
ENSRNOG00000017395_Duox2	3.34845	8.9826e-83	7.62609e-82	331.512	305.056	345.679	23.8373	28.7998	31.8834
ENSRNOG00000017399_Acrbp	1.3604	0.000247426	0.000372415	21.858	33.419	29.2948	3.1783	10.9713	9.01052
ENSRNOG00000017409_Wnt6	1.63675	2.95542e-31	1.09495e-30	260.474	281.063	275.371	81.0467	95.9992	76.936
ENSRNOG00000017412_AABR07001512	-1.15735	3.0637e-13	7.05239e-13	100.182	82.2623	76.1665	212.946	197.484	174.665
ENSRNOG00000017418_Rps3	-1.01369	0	0	10912.6	10417.3	10219.7	21434.5	21337.2	20815.7
ENSRNOG00000017434_Mgat3	1.03399	1.71123e-33	6.64258e-33	591.986	660.669	680.477	297.171	306.512	334.775
ENSRNOG00000017438_Gfra1	1.73766	0	0	2830.61	2904.89	2899.35	856.553	845.479	880.951
ENSRNOG00000017500_Mtss1l	1.26188	0	0	10134.8	10988.9	10850	4387.65	4397.45	4552.39
ENSRNOG00000017503_Ppargc1b	1.83895	1.04079e-52	5.84028e-52	433.516	470.437	410.965	104.884	137.827	110.206
ENSRNOG00000017528_Gpr157	1.43724	7.52434e-47	3.78875e-46	524.591	524.422	564.135	211.357	174.17	209.321
ENSRNOG00000017539_Mmp9	2.65375	6.74205e-75	5.20918e-74	342.441	382.177	378.322	58.7986	47.3139	62.3805
ENSRNOG00000017550_Fbln7	1.00436	2.40113e-05	3.86113e-05	78.3243	84.833	64.4486	30.1939	41.1425	33.2696
ENSRNOG00000017577_Bphl	1.2522	1.58878e-24	5.07464e-24	338.798	318.766	321.406	160.504	125.485	126.147
ENSRNOG00000017579_Mylip	2.14005	1.87561e-32	7.10093e-32	182.15	188.518	205.064	50.8529	39.7711	36.0421
ENSRNOG00000017622_Npm3	-1.64584	2.37426e-67	1.67428e-66	224.044	195.373	186.65	619.769	647.309	621.033
ENSRNOG00000017628_Tagln	-2.13118	4.97391e-19	1.36952e-18	32.7869	28.2777	15.9029	141.434	128.228	102.581
ENSRNOG00000017693_Slc2a5	2.18439	1.03329e-09	2.0586e-09	52.8234	41.1311	39.3388	6.35661	2.05713	10.3968
ENSRNOG00000017702_Gpld1	1.07732	5.75152e-08	1.054e-07	111.111	122.537	115.505	66.7444	55.5424	41.587
ENSRNOG00000017720_Mxd1	1.36298	8.58251e-70	6.22618e-69	874.318	853.471	883.03	379.807	318.169	325.765
ENSRNOG00000017808_Klf15	1.37566	1.77663e-18	4.81196e-18	211.294	216.795	188.324	68.3335	71.3137	86.6396
ENSRNOG00000017828_Egr3	2.05111	0	0	5402.56	5705.23	5858.13	1299.93	1337.13	1433.37
ENSRNOG00000017837_Znf48	1.04037	5.42514e-23	1.67283e-22	375.228	413.882	415.987	179.574	206.398	191.993
ENSRNOG00000017839_Ercc1	-1.9717	0	0	883.426	863.754	944.13	3472.3	3543.74	3589.65
ENSRNOG00000017849_Apbb3	1.81653	2.16574e-147	3.43879e-146	1198.54	1307.63	1212.81	340.078	337.369	368.738
ENSRNOG00000017850_Dctpp1	-1.34051	2.31993e-74	1.78337e-73	429.873	421.594	408.454	977.328	1141.02	1062.55
ENSRNOG00000017879_Gab1	1.61193	1.25601e-88	1.15015e-87	945.357	967.439	917.347	297.171	274.969	341.707
ENSRNOG00000017889_Serac1	1.00472	5.07889e-29	1.7892e-28	557.378	602.4	589.245	249.497	309.94	295.268
ENSRNOG00000017914_Prkcdbp	-1.30514	2.31083e-103	2.48189e-102	4710.39	4931.45	5319.1	11977.4	12248.1	12941.9
ENSRNOG00000017918_Iglon5	1.33201	1.11014e-06	1.91778e-06	52.8234	64.2674	58.5897	20.659	23.9998	18.021
ENSRNOG00000017954_Prelid3a	1.34008	8.28714e-14	1.94232e-13	132.969	184.233	167.399	52.442	70.628	59.608
ENSRNOG00000017962_Serpinb6	-1.48761	6.97613e-297	2.60049e-295	1234.97	1231.36	1206.11	3507.26	3386.03	3431.62
ENSRNOG00000017963_AABR07001099	1.2219	3.55106e-10	7.23774e-10	129.326	123.393	110.483	58.7986	44.5711	47.8251
ENSRNOG00000017986_Zfp458	1.13945	3.71127e-07	6.55424e-07	74.6813	98.5433	88.7215	42.9071	39.0854	33.2696
ENSRNOG00000018003_F2rl1	-1.26524	7.179e-16	1.79327e-15	98.3608	77.1209	87.0475	222.481	185.827	233.58
ENSRNOG00000018005_Duoxa1	1.39869	1.06324e-10	2.21402e-10	105.647	116.538	104.624	23.8373	44.5711	42.2801
ENSRNOG00000018019_Hspa12a	1.25745	1.41879e-39	6.21874e-39	484.518	528.706	535.677	225.66	208.455	214.866
ENSRNOG00000018040_Gins4	-1.38458	2.22178e-84	1.90765e-83	435.338	392.46	425.193	1139.42	1110.16	1035.52
ENSRNOG00000018054_F2rl2	-1.59004	3.72177e-33	1.4314e-32	111.111	116.538	108.809	305.117	333.94	392.997
ENSRNOG00000018082_Slc26a2	1.08917	4.85278e-87	4.33885e-86	1693.99	1652.96	1583.59	826.359	741.251	756.884
ENSRNOG00000018113_Anlnl1	-1.05568	2.25013e-226	5.91331e-225	2473.59	2452.44	2439.84	5288.7	5074.93	4991.13
ENSRNOG00000018126_Abca1	2.49872	0	0	4983.61	4933.17	4986.82	843.84	855.764	913.528
ENSRNOG00000018170_Slc27a1	1.1902	0	0	5750.46	6003.43	5975.31	2509.27	2646.84	2594.34
ENSRNOG00000018233_Gas6	1.56944	0	0	3916.22	4116.54	4000	1365.08	1300.1	1393.16
ENSRNOG00000018247_Dhx58	1.02731	1.42828e-09	2.826e-09	196.722	223.651	181.628	88.9925	122.742	73.4704
ENSRNOG00000018282_Gda	1.51734	0	0	3712.21	3815.77	3753.92	1333.3	1280.9	1331.48
ENSRNOG00000018371_Tubb6	-1.26367	0	0	6792.36	7138.82	7183.09	16894.3	16841.7	17152.6
ENSRNOG00000018397_Dnph1	-1.17673	3.17234e-21	9.34424e-21	142.077	131.105	141.452	281.28	322.969	336.855
ENSRNOG00000018413_Per3	1.15556	3.72749e-124	4.89258e-123	2112.94	2131.11	2202.13	902.638	1006.62	959.967
ENSRNOG00000018440_Arfip2	1.16016	1.82441e-94	1.77532e-93	1446.27	1426.74	1449.68	653.141	650.738	627.271
ENSRNOG00000018485_Gpr155	1.38165	2.97461e-43	1.40442e-42	499.09	475.579	466.206	189.109	180.341	177.438
ENSRNOG00000018494_Ppp1r3c	1.14215	4.85374e-151	7.94636e-150	2413.48	2491	2459.93	1106.05	1128.68	1098.59
ENSRNOG00000018533_Iffo1	1.09418	1.09226e-69	7.91434e-69	1147.54	1201.37	1160.08	562.56	550.624	533.007
ENSRNOG00000018642_Leng8	2.17022	0	0	6364.31	6991.44	7094.37	1519.23	1501.02	1526.94
ENSRNOG00000018647_Mrpl20	-1.10609	3.20721e-118	3.96889e-117	1131.15	1083.98	1005.23	2350.36	2264.9	2295.6
ENSRNOG00000018697_Abcb6	1.08377	3.60415e-19	9.96674e-19	377.05	348.758	348.19	123.954	183.77	175.359
ENSRNOG00000018714_Arl5b	1.02101	8.98659e-65	6.08226e-64	1446.27	1529.56	1576.06	661.087	772.108	783.222
ENSRNOG00000018735_Cd74	3.00917	2.76424e-13	6.37396e-13	36.4299	31.7053	28.4578	0	1.37142	0.693117
ENSRNOG00000018748_Slc16a11	1.47426	2.79142e-05	4.46621e-05	43.7159	31.7053	28.4578	9.53491	12.3428	6.23805
ENSRNOG00000018752_Clcf1	-1.16883	1.86006e-10	3.83372e-10	71.0384	53.1277	56.0787	133.489	141.942	134.465
ENSRNOG00000018798_Bcan	2.58621	8.21308e-308	3.25168e-306	1575.59	1711.23	1728.39	289.226	266.741	279.326
ENSRNOG00000018815_Plk1	-1.22845	0	0	2535.52	2820.05	2750.37	6396.34	6338.69	6418.26
ENSRNOG00000018839_Ntrk2	1.56476	0	0	19828.8	20183.4	19817.5	6639.48	6663.72	6886.12
ENSRNOG00000018841_Sox8	1.0478	1.00582e-11	2.17521e-11	167.578	209.94	186.65	88.9925	94.6278	85.2534
ENSRNOG00000018851_Ppp2r2b	1.51899	4.44804e-150	7.24301e-149	1508.2	1485.01	1509.94	519.653	526.624	516.372
ENSRNOG00000018859_Pik3ip1	1.43826	1.90814e-28	6.6295e-28	278.689	341.903	317.221	98.5274	118.628	118.523
ENSRNOG00000018865_Adamts12	3.12611	2.94028e-48	1.5262e-47	234.973	197.087	175.769	15.8915	17.8284	23.566
ENSRNOG00000018870_Hapln2	2.52844	1.0425e-11	2.25252e-11	40.0729	34.2759	42.6867	3.1783	4.11425	3.46558
ENSRNOG00000018903_Pik3r1	1.09871	5.03976e-240	1.43325e-238	4710.39	4790.92	4889.73	2320.16	2191.52	2238.07
ENSRNOG00000018911_Pfkfb3	1.77262	0	0	6759.57	6973.44	6872.57	2099.27	1991.98	1970.53
ENSRNOG00000018916_Bcl7c	-1.08694	7.93568e-58	4.8852e-57	475.411	475.579	500.523	1079.03	1043.65	993.93
ENSRNOG00000018932_Ccdc124	-1.27423	1.25227e-158	2.19238e-157	923.499	1000.86	952.5	2377.37	2288.21	2355.9
ENSRNOG00000018936_Zfp780b-ps1	1.20748	4.99825e-21	1.46195e-20	271.403	287.061	290.437	117.597	111.085	132.385
ENSRNOG00000018937_Gstm7	1.17811	1.79991e-09	3.55262e-09	111.111	120.823	111.32	55.6203	46.6282	45.7457
ENSRNOG00000018964_Gss	-1.18317	3.46488e-132	4.87537e-131	885.247	897.173	913.162	2061.13	2061.93	2029.45
ENSRNOG00000018997_Myh7b	2.22452	3.2282e-63	2.1383e-62	393.443	359.041	384.181	61.9769	82.285	82.4809
ENSRNOG00000019009_Arrdc2	1.77384	2.26678e-35	9.12663e-35	329.691	307.627	376.648	87.4033	79.5422	117.137
ENSRNOG00000019012_D2hgdh	-2.2757	7.5212e-19	2.05873e-18	27.3224	10.2828	23.4359	131.9	103.542	101.195
ENSRNOG00000019018_Plat	1.2209	9.51965e-140	1.41858e-138	2009.11	2093.4	2014.65	889.925	867.421	869.862
ENSRNOG00000019036_Ldhd	1.01765	7.28839e-21	2.1241e-20	377.05	504.713	490.479	220.892	239.998	216.946
ENSRNOG00000019068_Ctrb1	1.53561	1.28489e-32	4.88436e-32	284.153	316.196	310.525	103.295	106.285	99.1157
ENSRNOG00000019106_Rps17	-1.00233	9.26429e-10	1.85148e-09	2010.93	1448.16	1436.28	3438.92	3403.86	3202.2
ENSRNOG00000019120_Hmgcs2	1.9568	2.91139e-11	6.19667e-11	40.0729	88.2606	92.0695	15.8915	17.8284	13.8623
ENSRNOG00000019127_Zfp606	1.93292	4.38411e-62	2.85557e-61	480.875	423.308	434.4	103.295	119.313	112.978
ENSRNOG00000019154_Zmynd8	1.31544	0	0	8506.39	8765.22	9018.62	3516.79	3597.23	3457.27
ENSRNOG00000019161_Cpeb1	2.54498	2.62629e-25	8.53702e-25	116.576	119.966	119.69	15.8915	23.3141	11.783
ENSRNOG00000019179_Ggta1	1.64419	2.35884e-36	9.67739e-36	347.906	329.049	300.481	117.597	95.3135	96.3432
ENSRNOG00000019189_Acat2	-2.48288	0	0	593.808	593.831	619.376	3349.93	3447.06	3374.09
ENSRNOG00000019202_PVR	-1.33725	9.35876e-203	2.15145e-201	1043.72	1147.39	1118.23	2768.3	2827.86	2836.23
ENSRNOG00000019212_Tpp1	1.05167	2.47577e-218	6.30126e-217	5748.64	6147.39	6108.39	2830.28	3010.26	2840.39
ENSRNOG00000019217_Adrb2	1.46534	5.43765e-54	3.14e-53	584.7	745.502	667.922	238.373	244.798	237.739
ENSRNOG00000019219_Vamp1	1.69361	5.73696e-97	5.71104e-96	916.213	846.616	851.224	236.784	274.969	273.088
ENSRNOG00000019229_Fbl	-1.29925	2.6127e-197	5.89439e-196	1262.3	1164.53	1137.48	2889.08	2919.06	2903.47
ENSRNOG00000019244_Mxra8	2.03573	5.80785e-60	3.69161e-59	386.157	404.456	436.074	112.83	99.4278	85.9465
ENSRNOG00000019266_Tmem223	-1.25475	1.12392e-28	3.92739e-28	149.363	170.523	192.509	390.931	453.253	411.018
ENSRNOG00000019293_LOC100911840	-1.38565	2.7882e-07	4.95367e-07	47.3589	17.138	26.7838	68.3335	104.228	74.8566
ENSRNOG00000019310_Eid2	-1.29759	0.00162307	0.0022966	5.46449	4.28449	4.18498	17.4807	19.8856	15.9417
ENSRNOG00000019318_Syt3	3.1096	1.1735e-29	4.19378e-29	114.754	107.112	134.756	1.58915	9.59992	15.9417
ENSRNOG00000019322_Notch1	1.07903	7.63859e-265	2.45468e-263	9677.61	10494.4	10562	4715.01	4819.85	5006.38
ENSRNOG00000019333_Hipk1	1.20674	0	0	15415.3	16050.6	15623.3	6741.18	6809.09	6844.53
ENSRNOG00000019336_Gata3	1.77941	3.19974e-15	7.84873e-15	116.576	100.257	98.7654	33.3722	25.3712	26.3384
ENSRNOG00000019351_Chid1	-1.15329	0.000298499	0.000446514	25.5009	11.9966	22.5989	39.7288	36.3426	72.7773
ENSRNOG00000019354_Ptch1	1.89667	0	0	2726.78	2948.59	2824.86	731.01	774.165	763.815
ENSRNOG00000019361_Inpp5j	2.25627	4.76664e-16	1.19635e-15	87.4318	94.2589	78.6775	23.8373	7.5428	16.6348
ENSRNOG00000019365_Ablim3	3.80521	1.16494e-35	4.7154e-35	120.219	113.111	103.787	4.76745	2.74283	6.93117
ENSRNOG00000019372_Pc	1.29384	1.08696e-280	3.75172e-279	4034.61	4260.5	4215.94	1690.86	1686.84	1727.25
ENSRNOG00000019376_Zfp329	1.07459	6.61046e-35	2.64309e-34	765.028	650.386	630.257	306.706	312.683	330.617
ENSRNOG00000019418_Lrrc4b	3.95886	2.35553e-43	1.11343e-42	136.612	135.39	143.126	9.53491	5.48567	4.1587
ENSRNOG00000019422_Egr1	1.01055	0	0	51291.5	55072	54549.5	26503.9	26575.3	26806.3
ENSRNOG00000019435_Psd	2.01037	3.63618e-08	6.7276e-08	153.006	127.678	119.69	39.7288	17.1427	11.783
ENSRNOG00000019458_Shpk	1.04612	2.3819e-29	8.4599e-29	519.126	482.434	516.426	244.729	235.198	248.136
ENSRNOG00000019486_Trpv1	2.24853	6.37761e-17	1.64498e-16	81.9673	110.54	104.624	15.8915	9.59992	26.3384
ENSRNOG00000019491_Stard10	1.83559	2.63646e-93	2.54305e-92	710.384	804.628	785.101	187.52	225.598	216.252
ENSRNOG00000019494_Psmb10	-1.76325	1.43464e-116	1.74155e-115	282.332	305.913	334.798	1128.3	1053.93	1034.82
ENSRNOG00000019551_Psmb6	-1.07684	2.72656e-129	3.74941e-128	1639.35	1432.73	1406.99	3167.18	3085	3117.64
ENSRNOG00000019552_Lsm7	-1.17606	1.37285e-36	5.66296e-36	296.904	303.342	258.631	684.924	683.652	588.456
ENSRNOG00000019572_Lsm4	-1.13674	2.70878e-162	4.88346e-161	1275.05	1291.35	1284.79	2881.13	2860.78	2762.07
ENSRNOG00000019598_Vegfa	1.44204	0	0	9420.78	9560.42	9868.17	3558.11	3498.49	3572.32
ENSRNOG00000019612_Haghl	1.16684	7.15e-31	2.62731e-30	431.695	455.87	460.347	211.357	204.341	185.062
ENSRNOG00000019614_Ptpn22	2.08611	2.89852e-58	1.79803e-57	431.695	355.613	426.03	103.295	91.885	84.5603
ENSRNOG00000019620_Pmf1	-1.3853	1.04115e-132	1.47872e-131	630.238	690.66	673.781	1757.6	1818.5	1693.28
ENSRNOG00000019648_Col6a3	-1.32927	3.25934e-203	7.53567e-202	1107.47	1158.53	1081.4	2806.44	2844.32	2785.64
ENSRNOG00000019661_Gdf15	-1.00508	8.37602e-07	1.45505e-06	49.1804	49.7001	50.2197	101.706	93.9421	116.444
ENSRNOG00000019667_Ppfibp2	1.0398	5.96942e-38	2.53308e-37	799.637	732.648	705.587	368.683	333.254	376.362
ENSRNOG00000019734_Mrpl14	-1.08404	3.35469e-47	1.70193e-46	413.48	424.165	385.855	823.181	857.822	910.756
ENSRNOG00000019807_Sufu	1.06597	2.38124e-141	3.5971e-140	2786.89	2955.44	3030.76	1439.77	1394.73	1379.3
ENSRNOG00000019822_Gadd45b	1.09708	1.39798e-105	1.52857e-104	1983.61	1925.45	1983.68	912.173	959.306	872.634
ENSRNOG00000019869_Lrfn1	1.26632	2.65654e-06	4.50314e-06	83.7888	53.9846	59.4266	30.1939	25.3712	18.7142
ENSRNOG00000019895_Nedd8	-1.01266	7.98248e-135	1.14719e-133	2156.65	1948.59	1893.28	4174.7	3899.63	3978.49
ENSRNOG00000019926_Ramp1	-1.42348	4.76628e-185	9.88758e-184	1003.64	935.733	986.817	2622.1	2496.67	2727.41
ENSRNOG00000019936_Anapc15	-1.14338	1.29088e-19	3.62267e-19	122.04	142.245	126.386	301.939	305.14	280.019
ENSRNOG00000019950_Peli3	1.1211	1.19315e-06	2.05795e-06	74.6813	76.264	94.5804	38.1396	38.3997	31.1903
ENSRNOG00000019958_Tmem151b	1.70651	4.57796e-32	1.72242e-31	258.652	315.339	304.666	112.83	82.9707	76.2429
ENSRNOG00000019961_Tcte1	1.56394	6.57259e-26	2.16377e-25	233.152	233.076	254.446	68.3335	89.1421	74.8566
ENSRNOG00000020014_Myh14	1.23054	2.32281e-273	7.70983e-272	5009.11	5326.48	5257.17	2108.8	2227.87	2282.43
ENSRNOG00000020022_Psmc3ip	-1.09512	5.49346e-44	2.63473e-43	320.583	382.177	384.181	778.684	811.193	779.756
ENSRNOG00000020030_Crlf1	-1.07226	1.02894e-134	1.47697e-133	1433.52	1578.41	1605.36	3135.4	3246.83	3394.19
ENSRNOG00000020058_Celsr2	2.47032	0	0	1972.68	2057.41	2011.3	341.668	368.911	363.886
ENSRNOG00000020088_Klhl26	-1.17309	4.30152e-19	1.18789e-18	114.754	142.245	117.179	279.691	275.655	311.209
ENSRNOG00000020277_Cntnap1	1.63314	9.60495e-92	9.04852e-91	821.495	908.313	845.365	279.691	263.312	284.178
ENSRNOG00000020281_Kif22	-1.07757	4.41299e-283	1.54519e-281	3302.37	3059.13	3173.89	6742.77	6603.37	6717.69
ENSRNOG00000020295_Plekhn1	1.23812	4.58177e-07	8.0657e-07	72.8598	69.4088	72.8186	23.8373	30.1712	28.4178
ENSRNOG00000020349_Rab3il1	1.4945	1.78121e-19	4.97679e-19	176.685	197.087	171.584	63.5661	59.6567	63.7667
ENSRNOG00000020354_Mrpl23	-1.10147	1.53483e-43	7.28624e-43	424.409	388.175	360.745	821.591	891.421	789.46
ENSRNOG00000020372_Hdac4	1.13727	2.82421e-58	1.75283e-57	1120.22	1397.6	1245.45	556.203	580.11	573.901
ENSRNOG00000020407_Atcay	1.20931	2.61812e-18	7.05483e-18	222.223	243.359	240.218	93.7599	104.228	99.8088
ENSRNOG00000020416_Zfr2	1.2273	1.12695e-34	4.48818e-34	473.589	451.586	461.184	195.466	185.141	203.776
ENSRNOG00000020441_Wnk4	1.37736	4.99785e-235	1.38874e-233	2828.78	2909.17	2935.34	1090.16	1115.65	1123.54
ENSRNOG00000020460_Banf1	-1.08039	1.0099e-129	1.3935e-128	1690.35	1667.52	1754.34	3378.54	3850.94	3570.24
ENSRNOG00000020464_Mrpl54	-1.35746	9.12767e-108	1.01919e-106	639.345	539.846	616.865	1563.73	1500.33	1526.94
ENSRNOG00000020474_Pin1	-1.04588	2.53832e-159	4.47624e-158	1779.6	1969.15	1792.01	3850.51	3844.08	3812.14
ENSRNOG00000020482_Nfatc4	1.36565	3.21676e-11	6.83344e-11	120.219	125.964	106.298	44.4962	50.0567	34.6558
ENSRNOG00000020519_Olfm2	1.08814	8.41533e-234	2.32236e-232	5524.6	5847.48	5960.24	2663.42	2687.98	2800.19
ENSRNOG00000020573_Efna1	1.12376	1.03123e-51	5.68912e-51	795.994	862.897	887.215	387.753	401.14	379.135
ENSRNOG00000020595_Rps11	-1.0595	5.35307e-63	3.52651e-62	8972.69	7921.17	7895.37	17412.3	17503.4	16894
ENSRNOG00000020624_Acadsb	1.58119	2.2682e-86	2.01313e-85	938.071	868.895	842.854	321.009	290.055	273.088
ENSRNOG00000020655_Ucn2	-2.32037	1.59e-82	1.34706e-81	76.5028	104.542	115.505	513.296	512.224	556.573
ENSRNOG00000020673_Pbxip1	1.8916	1.05061e-161	1.88287e-160	1233.15	1210.8	1232.89	293.993	335.312	338.934
ENSRNOG00000020689_Cpeb3	1.72736	1.33601e-36	5.51663e-36	275.046	286.204	313.036	81.0467	86.3993	88.0258
ENSRNOG00000020698_Rnd2	1.96791	0	0	4477.24	4157.67	4212.6	1036.13	1084.11	1123.54
ENSRNOG00000020719_Hrc	2.20213	5.98326e-12	1.30352e-11	69.2169	44.5587	58.5897	9.53491	6.17138	11.783
ENSRNOG00000020721_Nme6	-1.03592	4.38162e-21	1.28485e-20	174.864	169.666	189.998	367.094	361.368	382.6
ENSRNOG00000020769_Crebrf	1.68613	1.93549e-272	6.37185e-271	2468.13	2464.44	2493.41	788.219	783.079	737.476
ENSRNOG00000020776_Dhcr7	-1.32486	3.06384e-132	4.31609e-131	888.89	784.062	819.418	2045.24	1991.98	2167.38
ENSRNOG00000020777_Zfp382	1.10909	2.03227e-30	7.40034e-30	510.019	517.567	544.884	266.977	252.341	213.48
ENSRNOG00000020811_Il6r	1.03773	1.65556e-66	1.15006e-65	1214.94	1239.93	1191.88	611.823	580.795	585.684
ENSRNOG00000020828_Pde4a	2.33891	9.6962e-15	2.34003e-14	71.0384	71.9795	69.4706	9.53491	16.457	5.54493
ENSRNOG00000020906_Pola2	-1.12953	6.9463e-99	7.05993e-98	775.957	735.219	787.612	1652.72	1693.7	1682.89
ENSRNOG00000020948_Pth1r	2.13728	1.86595e-12	4.16776e-12	60.1094	59.126	60.2636	12.7132	12.3428	7.62429
ENSRNOG00000020989_Tm7sf2	-1.46182	7.98651e-41	3.59423e-40	149.363	175.664	174.932	524.42	466.282	441.515
ENSRNOG00000021027_Dbp	1.01913	9.36963e-64	6.26452e-63	1275.05	1256.21	1304.88	581.63	628.795	659.847
ENSRNOG00000021048_Lmtk3	1.79715	7.46913e-27	2.51706e-26	180.328	235.647	240.218	50.8529	58.2852	69.3117
ENSRNOG00000021053_Lsr	2.31584	3.73292e-22	1.12723e-21	114.754	114.824	101.276	15.8915	18.5141	21.4866
ENSRNOG00000021061_Map4k2	1.28759	9.89545e-14	2.31346e-13	174.864	179.949	140.615	63.5661	61.7138	68.6186
ENSRNOG00000021062_Fxyd5	-1.59859	5.48865e-17	1.42023e-16	45.5374	44.5587	50.2197	128.721	162.513	155.951
ENSRNOG00000021067_Fxyd7	3.25678	1.67991e-37	7.07162e-37	143.898	149.1	127.223	6.35661	10.2856	15.2486
ENSRNOG00000021079_Fxyd1	3.23725	1.88316e-37	7.90799e-37	132.969	156.812	135.593	19.0698	12.3428	7.62429
ENSRNOG00000021086_Dtx4	1.37639	7.32117e-09	1.40653e-08	72.8598	83.9761	84.5365	27.0156	31.5426	27.0316
ENSRNOG00000021087_Lgi4	1.11841	0	0	19326.1	20293.1	20144.8	9105.84	9093.18	9336.28
ENSRNOG00000021103_Nrxn2	2.32125	7.35577e-36	2.98944e-35	214.937	188.518	184.139	44.4962	36.3426	30.4971
ENSRNOG00000021125_Prdx5	-1.34294	0	0	4655.74	4388.18	4506.38	11500.7	11624.1	11175.8
ENSRNOG00000021157_Ctss	1.5606	2.34735e-06	3.98741e-06	40.0729	38.5604	37.6648	9.53491	10.9713	10.3968
ENSRNOG00000021201_Txnip	2.19754	0	0	10204	10142.3	10098.3	2224.81	2203.18	2203.42
ENSRNOG00000021217_Itga10	1.43121	3.69946e-28	1.27435e-27	400.729	321.337	348.19	96.9383	141.942	134.465
ENSRNOG00000021233_Itpa	-1.25355	2.50423e-111	2.90601e-110	679.418	687.233	700.565	1717.87	1590.84	1664.17
ENSRNOG00000021264_Pcna	-1.20393	0	0	6132.98	5772.93	5716.68	13760.5	13395.3	13340.4
ENSRNOG00000021298_Dstyk	1.01463	1.05372e-97	1.05502e-96	2020.04	2070.27	1940.15	969.383	991.535	1007.79
ENSRNOG00000021314_Fdft1	-1.31461	2.30665e-279	7.91646e-278	2207.65	2119.11	1991.21	5390.4	5220.99	5071.54
ENSRNOG00000021355_Car6	1.50263	3.04753e-05	4.86441e-05	38.2514	27.4208	26.7838	7.94576	8.2285	7.62429
ENSRNOG00000021402_Ankrd53	1.27063	1.40687e-10	2.91754e-10	114.754	132.819	146.474	66.7444	39.7711	55.4493
ENSRNOG00000021403_Rhob	1.36225	0	0	27056.5	27808.9	28919.9	10688.6	10869.2	11012.2
ENSRNOG00000021437_AABR07073181	1.38315	1.64918e-106	1.82131e-105	18936.3	21544.1	20877.2	7491.26	7818.45	8093.53
ENSRNOG00000021463_Ppara	1.05181	1.13747e-08	2.16469e-08	151.184	119.966	142.289	65.1552	53.4853	72.7773
ENSRNOG00000021493_Prdm9	1.51638	2.03261e-08	3.81547e-08	58.2879	79.6916	67.7966	12.7132	22.6284	25.6453
ENSRNOG00000021525_Nbeal1	1.03112	9.69259e-53	5.44394e-52	1131.15	1234.79	1078.05	551.436	584.224	541.324
ENSRNOG00000021536_Plxdc1	3.24646	8.34382e-254	2.55266e-252	1029.15	1121.68	1150.87	116.008	106.971	118.523
ENSRNOG00000021553_Nckap5	2.19361	2.30735e-25	7.51037e-25	173.042	122.537	157.355	25.4264	29.4855	31.8834
ENSRNOG00000021555_Mis18a	-1.34757	5.31535e-86	4.67651e-85	528.234	498.715	442.77	1306.28	1193.82	1236.52
ENSRNOG00000021602_Zmynd10	1.38624	1.75524e-14	4.19588e-14	131.148	151.671	150.659	54.0312	51.4281	54.7562
ENSRNOG00000021614_Kmt2e	1.09587	0	0	8269.59	8423.31	8467.04	4003.07	3900.31	3898.78
ENSRNOG00000021644_Slc15a3	1.61572	7.53871e-93	7.22311e-92	897.998	907.456	935.76	317.83	311.312	266.85
ENSRNOG00000021729_Iqub	1.97353	2.93653e-11	6.24909e-11	61.9309	73.6933	103.787	31.783	14.3999	9.01052
ENSRNOG00000021787_Zfp217	1.01502	6.77756e-92	6.40484e-91	2180.33	2383.89	2181.21	1141.01	1145.82	1059.78
ENSRNOG00000021817_Irak2	1.00978	7.87246e-46	3.89603e-45	969.036	934.876	867.127	441.784	446.396	470.626
ENSRNOG00000021840_Cped1	1.02297	6.11503e-186	1.2773e-184	4134.8	3920.31	3987.44	1959.42	1988.56	1952.51
ENSRNOG00000021856_Lat2	-1.27029	0.00346982	0.00478834	1.8215	2.5707	3.34798	6.35661	15.7713	17.3279
ENSRNOG00000021866_Bola3	-1.28377	2.66902e-35	1.07355e-34	209.472	216.795	182.465	492.637	531.424	468.547
ENSRNOG00000022039_Zbtb40	1.49837	5.77324e-75	4.47491e-74	914.391	895.459	861.268	322.598	341.483	274.474
ENSRNOG00000022067_Tlr5	1.6607	9.68296e-19	2.63912e-18	160.292	158.526	163.214	30.1939	56.2281	50.5975
ENSRNOG00000022146_Hist1h2af	-1.03772	0.00597514	0.00808001	7.28598	9.42589	9.20695	19.0698	21.9427	27.0316
ENSRNOG00000022164_Zscan2	1.73362	5.36091e-23	1.65345e-22	165.756	179.949	167.399	47.6745	50.0567	48.5182
ENSRNOG00000022261_Cenpu	-1.29769	2.63519e-114	3.12687e-113	644.81	614.396	648.671	1620.93	1551.76	1540.8
ENSRNOG00000022392_Hspb8	-3.75352	4.17455e-111	4.83043e-110	29.1439	29.9915	33.4798	438.606	474.51	485.182
ENSRNOG00000022414_Zfp142	1.42707	2.44526e-229	6.59784e-228	2612.03	2659.81	2722.74	991.631	977.821	1002.25
ENSRNOG00000022537_E2f8	-1.17395	7.41559e-63	4.87465e-62	424.409	413.882	456.162	958.258	989.478	989.771
ENSRNOG00000022609_Mrps10	-1.01738	1.86055e-25	6.06581e-25	240.437	245.073	226.826	522.831	481.367	458.15
ENSRNOG00000022636_Alpk1	1.12387	1.6967e-33	6.5883e-33	568.307	562.982	590.919	298.761	265.369	232.887
ENSRNOG00000022657_Tmem97	-1.30375	2.67429e-223	6.96752e-222	1495.45	1375.32	1365.98	3532.68	3388.09	3492.62
ENSRNOG00000022760_RGD1304929	1.18526	8.78069e-13	1.98689e-12	145.72	170.523	176.606	69.9227	73.3708	68.6186
ENSRNOG00000022772_Prickle1	1.39883	6.88663e-18	1.83205e-17	180.328	187.661	204.227	79.4576	59.6567	74.8566
ENSRNOG00000022838_Cnksr1	1.31975	3.09984e-07	5.49765e-07	105.647	63.4105	85.3735	15.8915	37.714	32.5765
ENSRNOG00000022844_Pdzrn4	2.21282	1.77826e-34	7.04963e-34	198.543	195.373	220.13	33.3722	36.3426	50.5975
ENSRNOG00000022860_Swi5	-1.03281	1.12864e-31	4.22281e-31	2001.82	1751.5	1621.26	3715.44	3689.8	3635.4
ENSRNOG00000023085_Pmel	2.61824	0	0	7400.74	7690.67	7609.12	1258.61	1187.65	1258.01
ENSRNOG00000023163_Mpc1l	1.16725	0.00555421	0.00753942	18.215	15.4242	13.3919	1.58915	4.11425	6.23805
ENSRNOG00000023197_Zfp608	1.26087	5.94787e-155	1.00922e-153	2284.16	2335.05	2316.8	888.336	981.935	992.543
ENSRNOG00000023216_Ccdc17	1.17879	3.18069e-13	7.31891e-13	171.221	197.087	187.487	74.6901	93.9421	69.3117
ENSRNOG00000023226_S100a10	-1.00248	3.23964e-40	1.43767e-39	19240.5	16677	16455.3	35662.2	35543.7	34225.4
ENSRNOG00000023262_Cenpm	-1.04039	1.97664e-54	1.14689e-53	559.199	547.558	496.338	1098.1	1058.05	1134.63
ENSRNOG00000023531_Cldn20	1.62137	0.000217648	0.000329189	9.10748	14.5673	13.3919	0	2.05713	0.693117
ENSRNOG00000023579_Tet2	1.78578	7.61361e-216	1.92164e-214	1925.32	1887.75	1794.52	540.312	518.396	555.88
ENSRNOG00000023587_Dhtkd1	1.44407	3.0861e-31	1.14197e-30	318.762	363.325	382.507	138.256	112.456	139.316
ENSRNOG00000023633_Crabp1	-1.34115	0.000114523	0.000176655	10.929	7.71209	12.5549	30.1939	34.9711	33.2696
ENSRNOG00000023643_Mmp17	1.34479	3.94715e-46	1.96708e-45	511.84	540.703	541.536	208.179	210.513	204.469
ENSRNOG00000023708_Tmem176a	1.33105	4.37076e-258	1.35774e-256	3444.45	3532.14	3582.34	1435	1363.87	1411.88
ENSRNOG00000023720_Ntm	1.04726	1.00911e-71	7.4636e-71	1806.92	1640.1	1616.24	848.607	840.679	751.339
ENSRNOG00000023951_Tbc1d30	1.72221	7.53599e-15	1.82378e-14	118.397	107.969	100.439	25.4264	34.9711	27.7247
ENSRNOG00000024170_Phf5a	-1.01154	1.6323e-75	1.27774e-74	850.639	1018	977.61	1884.73	2019.41	1906.07
ENSRNOG00000024186_Eef1b2	-1.1573	0	0	6003.65	6013.71	5995.4	13714.4	13182.7	13357.7
ENSRNOG00000024264_Amz1	1.0898	7.81287e-10	1.56503e-09	136.612	146.53	140.615	61.9769	73.3708	56.8356
ENSRNOG00000024272_Ino80d	1.1646	6.10271e-42	2.81012e-41	602.915	614.396	594.266	273.334	261.941	268.929
ENSRNOG00000024365_Ect2	-1.10603	0	0	3591.99	3455.02	3400.71	7472.19	7459.82	7486.35
ENSRNOG00000024420_Eme1	-1.04006	7.72591e-22	2.31338e-21	225.866	196.23	186.65	448.141	424.454	382.6
ENSRNOG00000024428_Kif20a	-1.17508	0	0	6398.92	6332.48	6500.94	14399.3	14619.3	14425.1
ENSRNOG00000024452_Carmil2	2.02794	1.24864e-26	4.19037e-26	165.756	161.954	158.192	31.783	36.3426	40.2008
ENSRNOG00000024506_LOC500475	1.06785	4.02213e-09	7.82278e-09	154.827	145.673	116.342	68.3335	62.3995	60.9943
ENSRNOG00000024523_Dnai2	1.6195	3.51053e-09	6.84645e-09	74.6813	61.6967	61.1006	14.3024	17.1427	22.1797
ENSRNOG00000024594_Fhdc1	1.23798	1.8864e-119	2.37565e-118	1812.39	1908.31	2003.77	765.971	815.993	832.433
ENSRNOG00000024631_Chadl	2.6453	1.35694e-26	4.55004e-26	295.082	388.175	395.899	28.6047	55.5424	56.1425
ENSRNOG00000024635_Cramp1	1.02334	7.27566e-55	4.26025e-54	1089.25	1101.97	1216.99	567.327	541.024	571.128
ENSRNOG00000024641_Nyap1	1.03111	3.51808e-27	1.19154e-26	491.804	539.846	492.99	266.977	254.398	227.342
ENSRNOG00000024650_Ckap2	-1.04942	0	0	4581.06	4574.13	4604.31	9571.46	9414.78	9528.28
ENSRNOG00000024689_Hopx	1.27724	1.19404e-24	3.82693e-24	333.334	346.187	331.45	111.241	158.399	130.999
ENSRNOG00000024730_Ppm1e	1.37755	8.58896e-07	1.49098e-06	60.1094	61.6967	51.8937	27.0156	15.7713	18.7142
ENSRNOG00000024762_Frmd7	1.33279	5.77381e-12	1.25922e-11	132.969	117.395	128.06	41.3179	52.7996	45.7457
ENSRNOG00000024795_Zfp862	1.48046	3.50595e-40	1.55528e-39	387.979	452.442	472.902	162.093	145.37	162.189
ENSRNOG00000024799_Cd93	-5.2129	8.046e-107	8.92649e-106	9.10748	9.42589	8.36995	502.172	461.482	472.013
ENSRNOG00000024907_Tnrc6b	1.07714	0	0	8052.83	8301.63	7950.62	3785.36	3837.91	3876.6
ENSRNOG00000024961_Usp35	1.55651	1.85882e-50	1.00624e-49	528.234	530.42	542.373	160.504	162.513	206.549
ENSRNOG00000024964_Nufip2	1.38944	2.44278e-186	5.11127e-185	2371.59	2292.2	2249.01	837.483	882.507	889.962
ENSRNOG00000024998_Trps1	1.03021	7.3463e-154	1.23099e-152	2965.4	3029.14	3050.85	1490.62	1488.67	1455.55
ENSRNOG00000025059_Nxph4	1.08841	0.000811649	0.00117762	47.3589	44.5587	35.9908	4.76745	21.257	21.4866
ENSRNOG00000025075_Relt	-1.19153	2.03219e-72	1.51788e-71	506.376	462.725	511.404	1131.48	1106.05	1149.19
ENSRNOG00000025079_Fam126b	1.27568	9.61663e-14	2.25001e-13	153.006	162.811	162.377	52.442	64.4566	70.0048
ENSRNOG00000025100_Ikbke	1.58454	3.7735e-94	3.66314e-93	857.925	921.166	929.065	317.83	299.655	289.03
ENSRNOG00000025115_Exph5	2.33689	2.00419e-171	3.77616e-170	1029.15	1089.12	995.187	190.698	191.998	219.718
ENSRNOG00000025120_Gli1	1.16686	1.79753e-29	6.3956e-29	408.015	442.16	481.272	197.055	189.941	203.776
ENSRNOG00000025179_LOC100361061	-1.07151	0.000576206	0.000845433	23.6795	12.8535	18.4139	44.4962	34.2854	48.5182
ENSRNOG00000025184_Prss35	3.78836	6.448e-152	1.06427e-150	548.27	620.395	584.223	38.1396	37.0283	42.2801
ENSRNOG00000025324_Spire1	1.16708	0	0	5890.72	5762.64	5729.23	2563.3	2610.49	2544.43
ENSRNOG00000025388_Mrpl33	-1.02888	0.0189267	0.0245985	3.64299	3.42759	0.836995	14.3024	13.7142	4.85182
ENSRNOG00000025406_Iqgap2	1.99079	2.07748e-176	4.04641e-175	1260.48	1253.64	1252.98	279.691	315.426	329.924
ENSRNOG00000025423_Map3k13	1.45601	2.463e-17	6.44754e-17	183.971	182.519	189.998	50.8529	57.5995	81.0947
ENSRNOG00000025539_Vps13a	1.24841	0	0	5448.1	5536.42	5386.9	2266.13	2323.18	2284.51
ENSRNOG00000025584_Agap2	2.7142	4.75585e-76	3.76336e-75	362.478	359.041	386.692	54.0312	62.3995	43.6664
ENSRNOG00000025624_Arhgap20	1.33466	5.20126e-257	1.60748e-255	3593.81	3807.2	3813.35	1538.3	1481.82	1451.39
ENSRNOG00000025634_Zfhx2	1.27171	8.23956e-45	4.01861e-44	581.057	712.94	654.53	262.21	264.684	277.247
ENSRNOG00000025676_Fam198a	2.89961	1.00098e-28	3.50285e-28	136.612	111.397	102.113	14.3024	13.7142	9.70364
ENSRNOG00000025768_Clk1	1.88435	1.83005e-174	3.50254e-173	5834.25	5553.56	5439.63	1641.59	1473.59	1425.05
ENSRNOG00000025881_Rbms3	1.00148	2.43687e-21	7.20417e-21	564.664	502.143	489.642	195.466	282.512	268.236
ENSRNOG00000025895_Sdpr	2.10336	0	0	4857.93	4856.9	5050.43	1147.37	1130.05	1154.73
ENSRNOG00000025937_Zfp26	1.07418	2.62917e-32	9.92903e-32	670.311	588.689	554.928	271.745	293.483	277.247
ENSRNOG00000025980_LOC691418	-1.28484	1.07208e-08	2.04282e-08	27.3224	46.2725	34.3168	92.1708	96.6849	100.502
ENSRNOG00000025981_Ska2	-1.09688	7.09476e-61	4.56711e-60	489.982	499.572	554.091	1134.65	1127.99	1081.26
ENSRNOG00000026040_Prss53	2.55679	8.16113e-15	1.9735e-14	56.4664	61.6967	54.4047	3.1783	9.59992	5.54493
ENSRNOG00000026059_Paqr6	1.11098	0.00860476	0.0115037	16.3935	19.7087	10.0439	6.35661	2.05713	5.54493
ENSRNOG00000026091_Slc10a4	-1.20121	0.000632389	0.000926072	9.10748	8.56899	14.2289	27.0156	32.2283	32.5765
ENSRNOG00000026128_Cpne8	4.02128	0	0	1440.8	1288.78	1423.73	87.4033	87.085	73.4704
ENSRNOG00000026217_Armc2	1.36599	1.51593e-17	3.99596e-17	173.042	199.657	217.619	79.4576	80.2279	65.8461
ENSRNOG00000026260_Rpl11	-1.0206	0	0	6176.69	5905.75	5802.89	12112.5	12147.3	11923
ENSRNOG00000026277_NEWGENE_1311061	1.01076	2.75911e-23	8.57533e-23	411.658	482.434	474.576	200.233	231.084	238.432
ENSRNOG00000026293_Jun	1.87688	0	0	49078.4	51688.1	53451.3	13948	13859.5	14164.5
ENSRNOG00000026415_Col14a1	1.57452	3.57373e-18	9.59783e-18	163.935	158.526	191.672	68.3335	57.5995	43.6664
ENSRNOG00000026435_Arid3a	2.08196	2.87014e-15	7.05023e-15	103.825	83.9761	95.4174	7.94576	17.1427	27.0316
ENSRNOG00000026493_Cdnf	1.13372	1.79166e-05	2.90537e-05	63.7524	66.8381	54.4047	20.659	23.3141	31.1903
ENSRNOG00000026573_Ophn1	1.02954	3.60294e-58	2.23158e-57	1052.82	1122.54	1068.84	535.544	535.538	518.451
ENSRNOG00000026592_Rhbdl2	-2.20853	2.5985e-08	4.84618e-08	5.46449	1.7138	3.34798	23.8373	29.4855	36.7352
ENSRNOG00000026605_Ifi27l2b	-1.54513	1.36141e-23	4.26629e-23	76.5028	71.9795	74.4926	235.194	233.141	205.856
ENSRNOG00000026716_Rpl9	-1.02143	2.81819e-33	1.0863e-32	10198.6	8674.39	8662.06	19368.6	18886.5	17983.6
ENSRNOG00000026745_Acsl6	1.74709	1.23614e-242	3.5742e-241	2402.55	2330.76	2332.71	618.18	733.708	710.445
ENSRNOG00000026791_Pgbd5	2.93486	8.79014e-17	2.25668e-16	52.8234	73.6933	44.3607	1.58915	5.48567	4.1587
ENSRNOG00000026821_Arhgap42	1.20054	5.04363e-190	1.07199e-188	3271.41	3094.26	3163.84	1430.24	1334.39	1382.77
ENSRNOG00000026866_Syn3	1.47075	1.79245e-06	3.0663e-06	36.4299	58.2691	49.3827	12.7132	13.0285	18.021
ENSRNOG00000026907_Zbtb37	1.98185	9.10333e-49	4.77019e-48	342.441	305.913	329.776	85.8142	78.8565	76.2429
ENSRNOG00000026919_RGD1565367	1.93781	2.0241e-11	4.32563e-11	63.7524	55.6984	71.9816	11.1241	15.7713	13.1692
ENSRNOG00000026941_Tril	2.34476	0	0	15779.6	16817.5	16912.3	3256.17	3176.2	3316.56
ENSRNOG00000026974_Dbndd1	1.23006	6.51988e-20	1.84509e-19	267.76	282.777	266.164	88.9925	119.313	124.068
ENSRNOG00000026979_RGD1561444	1.25188	4.28236e-20	1.21843e-19	280.51	232.22	268.675	106.473	109.713	102.581
ENSRNOG00000027066_Stk32a	2.9149	1.82886e-142	2.80463e-141	635.702	624.679	656.204	93.7599	82.285	74.8566
ENSRNOG00000027079_Impad1	3.03808	3.69622e-12	8.13584e-12	182.15	101.971	52.7307	0	0	0
ENSRNOG00000027109_Odf3l1	1.51926	1.05094e-12	2.37187e-12	100.182	105.399	111.32	33.3722	34.9711	34.6558
ENSRNOG00000027126_Dpy30	-1.11264	7.37261e-89	6.77687e-88	692.169	715.51	693.869	1541.48	1544.22	1485.35
ENSRNOG00000027145_Rora	1.33383	6.33472e-19	1.73946e-18	194.9	216.795	225.152	82.6359	76.7994	88.0258
ENSRNOG00000027229_Slc35d2	1.01589	0.000963588	0.00139041	40.0729	35.1328	64.4486	28.6047	15.0856	20.7935
ENSRNOG00000027331_Ppef1	1.10422	3.13379e-07	5.55463e-07	96.5393	82.2623	108.809	36.5505	43.1996	45.0526
ENSRNOG00000027430_Ikzf2	1.07984	7.57529e-26	2.4932e-25	398.908	464.439	440.259	220.892	200.913	198.925
ENSRNOG00000027503_Rps25	-1.06309	9.31091e-08	1.68991e-07	1714.03	1184.23	1129.11	3094.08	3015.75	2653.94
ENSRNOG00000027542_LOC100302465	-1.11484	6.82225e-05	0.000106565	29.1439	15.4242	26.7838	58.7986	55.5424	52.6769
ENSRNOG00000027550_Mzf1	1.71215	5.05551e-39	2.19133e-38	298.725	319.623	313.036	85.8142	95.9992	92.8777
ENSRNOG00000027592_Rerg	2.82113	2.84572e-213	7.02157e-212	1010.93	970.009	969.24	133.489	134.399	138.623
ENSRNOG00000027630_Casc1	1.503	3.61654e-17	9.42042e-17	158.47	155.956	157.355	63.5661	52.7996	46.4388
ENSRNOG00000027722_H1fx	-1.18609	5.81488e-13	1.3247e-12	100.182	68.5519	82.8625	168.45	188.57	213.48
ENSRNOG00000027770_Trpm3	2.66514	0	0	3309.66	3372.75	3492.78	475.156	532.796	564.197
ENSRNOG00000027787_Cdc6	-1.3176	2.31655e-103	2.48583e-102	675.775	603.257	585.06	1468.38	1529.13	1599.02
ENSRNOG00000027869_Sox5	1.12932	1.61106e-24	5.14445e-24	464.482	416.453	367.441	198.644	178.284	185.062
ENSRNOG00000027880_Nbeal2	1.15736	3.55508e-118	4.39488e-117	2244.08	2580.12	2438.17	1058.38	1084.11	1113.15
ENSRNOG00000028043_Cxcl3	1.5623	2.46387e-05	3.95781e-05	40.0729	31.7053	26.7838	12.7132	9.59992	2.77247
ENSRNOG00000028092_Cpa2	-1.32364	4.47097e-05	7.05744e-05	14.572	10.2828	16.7399	31.783	43.8854	46.4388
ENSRNOG00000028261_Tppp	3.2118	4.15016e-30	1.49819e-29	114.754	122.537	90.3955	9.53491	8.91421	7.62429
ENSRNOG00000028404_Ppp1r1b	2.14451	2.65557e-38	1.13482e-37	224.044	250.214	265.327	44.4962	45.9425	65.153
ENSRNOG00000028415_Cdc20	-1.29829	0	0	2555.56	2555.27	2526.89	6348.66	6322.92	6141.71
ENSRNOG00000028426_Mcf2l	1.5765	3.29807e-158	5.74908e-157	1528.24	1562.98	1635.49	538.722	513.596	533.7
ENSRNOG00000028430_LOC257650	1.13898	3.3745e-09	6.59176e-09	120.219	113.968	114.668	50.8529	53.4853	47.1319
ENSRNOG00000028449_LOC100360449	-1.05671	5.36089e-19	1.47373e-18	194.9	148.243	154.844	354.381	325.712	349.331
ENSRNOG00000028545_Ahnak2	1.33793	0	0	12371.6	13332.5	13181.8	4943.85	5104.42	5306.5
ENSRNOG00000028624_Kif26b	2.28978	1.58644e-34	6.29947e-34	193.079	212.511	221.804	22.2481	39.0854	50.5975
ENSRNOG00000028640_Siva1	-1.3598	5.06737e-130	7.03221e-129	683.061	651.243	625.235	1719.46	1654.61	1653.08
ENSRNOG00000028648_Olig1	2.66025	3.42808e-246	1.01296e-244	1262.3	1349.62	1373.51	181.163	200.913	229.422
ENSRNOG00000028651_RGD1566386	1.12334	8.89024e-14	2.08207e-13	202.186	239.932	208.412	122.365	89.1421	90.1052
ENSRNOG00000028659_Szt2	1.1323	3.97737e-99	4.06289e-98	1677.6	1806.34	1766.9	775.506	776.908	836.592
ENSRNOG00000028668_LOC691960	2.23474	1.14241e-55	6.75798e-55	322.405	330.763	347.353	79.4576	73.3708	56.1425
ENSRNOG00000028701_C8g	1.01733	0.000135153	0.000207369	54.6449	59.126	56.0787	20.659	30.8569	24.2591
ENSRNOG00000028733_Prkar1b	-1.08859	2.16667e-10	4.45203e-10	83.7888	68.5519	65.2856	165.272	161.827	142.782
ENSRNOG00000028805_Cfap77	1.60131	2.74715e-07	4.8836e-07	38.2514	51.4139	51.8937	15.8915	10.2856	13.8623
ENSRNOG00000028844_Slc9a5	1.62763	7.79595e-82	6.55433e-81	788.708	849.187	754.133	243.14	247.541	271.009
ENSRNOG00000028856_Pknox2	1.98642	4.2114e-122	5.46265e-121	845.174	809.769	819.418	208.179	202.284	205.856
ENSRNOG00000028879_Slc4a8	1.13599	1.4286e-07	2.57151e-07	100.182	104.542	82.8625	34.9613	43.1996	42.9732
ENSRNOG00000028939_Rps29	-1.05483	0.00158281	0.00224174	16.3935	10.2828	15.0659	34.9613	30.1712	34.6558
ENSRNOG00000029022_Zfp112	1.25836	3.05622e-11	6.4981e-11	167.578	122.537	127.223	60.3878	56.2281	49.2113
ENSRNOG00000029055_Ttk	-1.01336	2.32187e-176	4.51516e-175	1965.39	1876.61	1857.29	3790.13	3820.77	3846.8
ENSRNOG00000029178_Abcc5	1.70844	5.07248e-281	1.76083e-279	2819.68	3099.4	3080.14	959.848	883.878	927.39
ENSRNOG00000029205_Zfp354c	1.06625	1.76912e-52	9.89056e-52	1023.68	944.302	950.826	425.893	482.739	459.536
ENSRNOG00000029264_Kcnn1	2.3532	9.1861e-30	3.29259e-29	132.969	159.383	171.584	23.8373	28.1141	29.1109
ENSRNOG00000029386_RT1-N2	1.36334	1.53964e-43	7.30619e-43	695.812	537.275	614.354	225.66	239.312	234.273
ENSRNOG00000029394_Dusp8	1.29257	4.04756e-37	1.68974e-36	464.482	569.838	505.545	197.055	205.713	219.025
ENSRNOG00000029416_Zfp952	1.02817	1.92789e-10	3.97014e-10	198.543	225.364	156.518	90.5816	89.1421	96.3432
ENSRNOG00000029512_LOC100361854	-1.04332	4.39109e-07	7.73678e-07	566.485	352.185	385.018	1004.34	950.392	841.444
ENSRNOG00000029535_Nrbp2	2.20629	1.28592e-126	1.731e-125	737.706	756.642	744.926	152.559	163.884	158.031
ENSRNOG00000029627_LOC100362149	-1.32302	0	0	2464.48	2479.86	2441.51	6307.34	6175.49	6045.36
ENSRNOG00000029658_Rnf213	1.04673	1.09092e-205	2.55639e-204	4327.87	4323.91	4251.93	1989.62	2111.98	2103.61
ENSRNOG00000029682_Clic1	-1.08207	0	0	6251.37	6128.54	6106.72	13059.6	13090.2	12947.4
ENSRNOG00000029735_Pid1	1.19559	8.78293e-210	2.1281e-208	3378.88	3323.05	3455.95	1519.23	1450.96	1474.26
ENSRNOG00000029798_Lrrc4c	5.43846	1.5291e-59	9.65352e-59	194.9	217.652	182.465	1.58915	1.37142	0.693117
ENSRNOG00000029811_Kcne2	2.14286	6.49647e-58	4.00737e-57	424.409	457.584	349.027	95.3491	87.7707	87.3327
ENSRNOG00000029813_Hmgb1	-1.08369	7.23124e-12	1.56945e-11	1735.89	1227.94	1304.88	3132.22	3198.15	2933.96
ENSRNOG00000029841_Cdh19	1.12151	1.40641e-238	3.9717e-237	6105.66	5981.15	6095	2962.18	2796.32	2635.23
ENSRNOG00000029862_Spc24	-1.40615	2.08166e-115	2.49943e-114	613.844	527.85	541.536	1431.83	1483.19	1498.52
ENSRNOG00000029911_Cilp	4.71873	1.30166e-55	7.69626e-55	180.328	160.24	211.76	1.58915	3.42854	4.85182
ENSRNOG00000029938_Pik3c2b	1.16083	4.78372e-17	1.24074e-16	222.223	239.075	233.522	100.117	106.971	97.7295
ENSRNOG00000030213_Vps13c	1.08135	0	0	7196.73	7348.76	7226.62	3423.03	3401.11	3462.81
ENSRNOG00000030410_Zfp958	1.13112	4.34826e-16	1.0927e-15	293.261	227.078	234.359	111.241	111.771	109.512
ENSRNOG00000030449_Gsta4	1.07971	3.74953e-43	1.76616e-42	952.643	845.759	785.938	392.52	394.968	413.791
ENSRNOG00000030478_AY172581	1.52614	0	0	8978.15	8792.64	8904.79	3168.77	3124.77	2981.1
ENSRNOG00000030628_Eif4a1	-1.01242	0	0	14595.6	14024	13843.1	28908.3	28605.7	28045.6
ENSRNOG00000030771_Dgkb	3.68	1.00884e-66	7.02017e-66	222.223	257.926	242.729	12.7132	17.1427	15.9417
ENSRNOG00000030775_Adarb2	2.04225	1.10034e-22	3.37143e-22	156.649	131.962	126.386	30.1939	32.914	27.7247
ENSRNOG00000030983_B3galt5	2.59861	3.81369e-125	5.0661e-124	610.201	602.4	642.812	103.295	97.3706	99.1157
ENSRNOG00000031003_LOC102553866	1.14253	1.33466e-12	2.99544e-12	182.15	180.806	187.487	61.9769	80.2279	93.5708
ENSRNOG00000031136_Ntng1	2.89725	5.81652e-41	2.62839e-40	171.221	157.669	180.791	17.4807	21.9427	18.7142
ENSRNOG00000031222_LOC103690171	1.26035	2.80486e-28	9.70606e-28	340.62	370.18	359.071	154.148	151.542	138.623
ENSRNOG00000031453_Manbal	-2.15069	4.41811e-09	8.57505e-09	5.46449	4.28449	6.69596	42.9071	46.6282	29.1109
ENSRNOG00000031475_Col16a1	1.77615	0	0	12406.2	13042	13112.4	3682.06	3646.6	3912.64
ENSRNOG00000031495_Tmem170b	1.02302	5.28815e-08	9.70696e-08	163.935	135.39	109.646	55.6203	65.828	66.5392
ENSRNOG00000031579_LOC100363469	-1.3976	5.75399e-28	1.97366e-27	147.541	113.111	110.483	324.187	326.397	320.913
ENSRNOG00000031607_RT1-CE3	1.4013	0.00132901	0.00189691	14.572	8.56899	6.69596	0	1.37142	0.693117
ENSRNOG00000031653_Ccdc58	-1.07625	5.39594e-46	2.67808e-45	398.908	425.022	382.507	867.677	883.878	812.333
ENSRNOG00000031661_Zfp839	1.4552	3.4937e-19	9.66572e-19	183.971	181.663	182.465	69.9227	60.3424	64.4599
ENSRNOG00000031760_Fmn1	1.72436	1.39719e-76	1.11142e-75	635.702	622.965	621.887	198.644	176.227	190.607
ENSRNOG00000031801_Ephb3	1.20398	4.04155e-63	2.67122e-62	956.285	1060.84	1026.99	487.87	414.168	435.277
ENSRNOG00000031814_Sort1	1.88689	0	0	8613.86	8762.65	8806.02	2345.59	2375.29	2351.05
ENSRNOG00000031849_RGD1310110	1.10568	2.29209e-10	4.70575e-10	136.612	161.097	184.976	57.2095	76.1137	81.0947
ENSRNOG00000031855_Actr3b	-1.81435	3.49389e-12	7.69888e-12	16.3935	25.707	17.5769	74.6901	81.5993	89.4121
ENSRNOG00000031993_Prim1	-1.28473	5.70023e-192	1.22444e-190	1362.48	1224.51	1286.46	3197.37	3173.46	3035.16
ENSRNOG00000032048_Zfp462	1.2468	1.58355e-290	5.72679e-289	4384.34	4516.71	4382.51	1887.91	1846.61	1868.64
ENSRNOG00000032136_Cdc42ep3	1.59933	1.43253e-167	2.66592e-166	1768.67	1747.22	1858.13	607.056	549.938	616.874
ENSRNOG00000032232_LOC687679	-1.02816	1.59844e-30	5.83815e-30	335.155	286.204	285.415	665.855	590.395	594.001
ENSRNOG00000032258_Swt1	1.00864	1.23255e-36	5.09287e-36	744.992	854.328	753.296	421.125	370.968	386.066
ENSRNOG00000032261_Cyp2d4	2.15429	6.66839e-17	1.71815e-16	80.1458	101.114	87.8845	22.2481	17.8284	13.8623
ENSRNOG00000032297_Msmo1	-2.09187	0	0	2471.77	2414.74	2498.43	10380.3	10614.8	10493.1
ENSRNOG00000032303_Rpl35a	-1.37433	2.14333e-06	3.65159e-06	18.215	13.7104	24.2729	61.9769	58.9709	48.5182
ENSRNOG00000032328_Diras2	2.72471	0	0	4020.04	4199.66	4099.6	635.661	611.652	617.567
ENSRNOG00000032376_LOC688765	1.29536	1.10667e-101	1.16181e-100	1366.12	1324.77	1299.02	545.079	550.624	521.224
ENSRNOG00000032487_Sts	1.1937	8.2602e-26	2.71567e-25	342.441	347.044	371.626	152.559	159.77	146.248
ENSRNOG00000032490_Cdh7	2.51868	8.53648e-47	4.29305e-46	276.867	255.356	228.5	54.0312	30.8569	42.9732
ENSRNOG00000032596_RT1-T24-1	-1.30978	9.8859e-66	6.77419e-65	384.336	431.877	353.212	1010.7	973.021	948.184
ENSRNOG00000032639_Foxo6	1.43771	3.29159e-17	8.59431e-17	151.184	172.237	181.628	58.7986	63.0852	58.2218
ENSRNOG00000032668	1.39059	3.42885e-25	1.11279e-24	349.727	300.771	287.926	119.186	98.0563	130.306
ENSRNOG00000032700_Zbtb34	1.45627	2.5217e-56	1.51165e-55	579.236	640.103	656.204	251.086	222.17	216.252
ENSRNOG00000032703_Rasgrp3	1.39769	1.92136e-22	5.83974e-22	231.33	281.92	236.033	95.3491	96.6849	87.3327
ENSRNOG00000033045_H2afj	-1.54172	8.53832e-23	2.6221e-22	112.933	63.4105	83.6995	268.567	241.369	247.443
ENSRNOG00000033064_Edil3	1.44759	0	0	14956.3	14550.1	14695.1	5380.87	5578.24	5217.09
ENSRNOG00000033234_Ccrl2	1.27143	1.56111e-12	3.49397e-12	156.649	128.535	149.822	54.0312	57.5995	58.9149
ENSRNOG00000033261_Fam107a	1.08861	7.41e-10	1.48531e-09	142.077	160.24	127.223	68.3335	65.1423	63.0736
ENSRNOG00000033348_Duox1	3.57652	1.9924e-43	9.42888e-43	444.445	563.839	486.294	30.1939	21.257	43.6664
ENSRNOG00000033397_Adamts20	1.85539	2.5679e-222	6.64747e-221	1841.53	1862.04	1784.47	457.676	504.682	526.769
ENSRNOG00000033402_LOC501110	2.37669	4.03233e-134	5.76761e-133	823.316	785.776	730.697	130.31	147.427	154.565
ENSRNOG00000033434_Casp12	1.29338	8.95851e-128	1.21673e-126	2000	1915.17	1913.37	834.305	814.622	731.238
ENSRNOG00000033473_Rpl36	-1.08109	8.42304e-09	1.61464e-08	703.098	473.008	473.739	1284.03	1218.5	1104.83
ENSRNOG00000033568_Mapk8ip3	2.11708	0	0	4420.77	4517.57	4438.58	1005.93	1038.16	1024.43
ENSRNOG00000033581_Tnxb	1.68059	1.397e-98	1.41629e-97	817.852	878.321	891.4	281.28	266.741	260.612
ENSRNOG00000033741_Ankrd34a	1.10387	8.88553e-37	3.6828e-36	621.13	644.388	702.239	270.156	305.826	325.072
ENSRNOG00000033791_Apc2	1.9014	0	0	7801.47	8506.43	8582.55	2250.24	2214.84	2213.12
ENSRNOG00000033863_RGD1560470	1.66966	5.69983e-53	3.22379e-52	442.624	510.712	482.946	168.45	148.113	137.237
ENSRNOG00000033921_Als2cl	1.14369	3.311e-57	2.01876e-56	867.032	908.313	943.293	386.164	415.539	418.643
ENSRNOG00000033942_Grin2a	1.61275	8.15012e-77	6.49597e-76	692.169	722.366	758.318	211.357	243.427	241.205
ENSRNOG00000033984_Ifnlr1	1.30541	1.40252e-21	4.17584e-21	311.476	281.063	247.751	103.295	121.37	101.888
ENSRNOG00000034177_Efna5	1.65932	0.000149702	0.000228879	7.28598	9.42589	16.7399	0	0.685709	0.693117
ENSRNOG00000034200_Atp8a1	1.97045	0	0	3424.41	3375.32	3397.36	901.049	900.335	804.016
ENSRNOG00000034246_Rps27a-ps1	-1.0007	4.60789e-11	9.72554e-11	3389.8	2538.99	2428.12	5706.64	5687.27	5679.4
ENSRNOG00000036680_Notum	1.13819	8.76434e-17	2.25053e-16	242.259	236.504	282.067	104.884	122.056	110.206
ENSRNOG00000036687_Alyref	-1.22871	1.95519e-25	6.37092e-25	1431.7	1101.97	1160.08	2823.92	2975.29	2959.61
ENSRNOG00000036711_Spn	1.50312	1.94521e-27	6.61788e-27	247.723	285.347	292.111	88.9925	105.599	88.719
ENSRNOG00000036882_Fbxo47	1.37433	4.2114e-05	6.65899e-05	34.6084	34.2759	35.9908	9.53491	11.657	11.0899
ENSRNOG00000036942_Tnfrsf9	1.70352	2.77427e-07	4.93035e-07	51.0019	39.4173	45.1977	9.53491	15.7713	6.23805
ENSRNOG00000037124_Fam227b	1.39083	1.78193e-10	3.67706e-10	96.5393	120.823	96.2544	34.9613	43.8854	32.5765
ENSRNOG00000037137_Svip	2.18523	6.7381e-11	1.41134e-10	52.8234	53.1277	39.3388	4.76745	8.2285	8.3174
ENSRNOG00000037165_Nipal3	1.34846	2.15631e-46	1.07905e-45	513.662	591.26	595.103	220.892	220.798	223.877
ENSRNOG00000037221_Tipinl1	-1.08757	2.61162e-66	1.80799e-65	695.812	660.669	655.367	1427.06	1521.59	1324.55
ENSRNOG00000037348_AABR07003187	1.11449	0.00426716	0.00585334	27.3224	17.9949	17.5769	6.35661	7.5428	6.93117
ENSRNOG00000037406_RGD1564171	1.02315	0.00773237	0.0103729	25.5009	19.7087	19.2509	12.7132	6.85709	6.23805
ENSRNOG00000037428_Zfp605	1.03785	7.09252e-07	1.23741e-06	136.612	95.9726	108.809	50.8529	41.1425	63.7667
ENSRNOG00000037613_Kdm6b	1.10855	1.10563e-118	1.37522e-117	2204.01	2100.26	2219.71	953.491	1014.16	1029.28
ENSRNOG00000037673_RGD1565183	-1.07716	3.68625e-58	2.28084e-57	515.483	554.413	559.113	1220.47	1083.42	1185.92
ENSRNOG00000037798_Erich4	2.4274	2.5454e-10	5.21962e-10	54.6449	39.4173	30.1318	11.1241	1.37142	2.07935
ENSRNOG00000037815_Acad10	1.38954	3.35872e-29	1.18945e-28	318.762	309.34	304.666	114.419	113.142	119.909
ENSRNOG00000037835_Catip	1.72194	4.01589e-11	8.50272e-11	78.3243	85.6899	67.7966	14.3024	23.9998	20.7935
ENSRNOG00000037897_Rps19	-1.05808	6.69486e-220	1.71114e-218	2355.19	2209.94	2213.85	4675.28	4713.56	4662.6
ENSRNOG00000037931_Plaur	-1.3384	1.1972e-61	7.77282e-61	315.119	318.766	295.459	743.723	797.479	810.254
ENSRNOG00000037951_Nhsl2	2.10226	4.78565e-55	2.81447e-54	327.869	336.761	365.767	69.9227	81.5993	77.6291
ENSRNOG00000038002_Ccdc62	1.51547	2.67684e-24	8.51627e-24	273.224	213.368	243.566	81.0467	77.4851	85.9465
ENSRNOG00000038068_Pcdh9	1.28203	1.40942e-158	2.46394e-157	2311.48	2227.08	2154.43	920.119	903.078	915.607
ENSRNOG00000038202_Calml4	1.22487	5.03854e-05	7.92752e-05	36.4299	48.8432	48.5457	15.8915	15.0856	19.4073
ENSRNOG00000038319_Akr1c19	2.2471	1.23437e-96	1.22077e-95	601.094	572.408	552.417	106.473	114.513	127.533
ENSRNOG00000038375_AABR07026311	-1.27593	1.40835e-09	2.78749e-09	67.3954	43.7018	34.3168	125.543	115.199	115.057
ENSRNOG00000038489_Sumo3	-2.38306	1.95992e-50	1.0586e-49	61.9309	68.5519	44.3607	305.117	353.14	295.961
ENSRNOG00000038539_Lrrc15	-1.46625	4.27955e-11	9.04987e-11	29.1439	35.9897	33.4798	103.295	102.171	94.2639
ENSRNOG00000038607_Tmem86b	1.86536	4.25674e-10	8.63536e-10	56.4664	65.1243	49.3827	12.7132	13.7142	11.783
ENSRNOG00000038746_Bco2	1.63738	2.0937e-09	4.12376e-09	69.2169	61.6967	80.3515	14.3024	16.457	26.3384
ENSRNOG00000038951_Cox17	-1.02994	2.02033e-33	7.82242e-33	418.944	330.763	352.375	764.382	776.222	691.731
ENSRNOG00000039183_RGD1310335	-1.0599	2.42871e-78	1.96947e-77	832.424	744.645	721.49	1585.97	1612.79	1553.97
ENSRNOG00000039494_Aass	1.34454	7.42784e-54	4.27904e-53	732.241	692.374	718.142	314.652	285.255	247.443
ENSRNOG00000039496_Plp2	-1.27136	0	0	3316.94	3540.71	3440.89	8433.63	8353.3	8215.51
ENSRNOG00000039576_Suv39h1l1	-1.00978	5.31326e-99	5.41837e-98	965.393	1014.57	1015.27	2021.4	1992.67	2056.48
ENSRNOG00000039740_Cenpk	-1.25688	1.74581e-71	1.2881e-70	473.589	433.591	406.78	1079.03	1024.45	1027.89
ENSRNOG00000039807_Fam193b	1.2119	1.52311e-61	9.8571e-61	887.069	923.737	970.077	437.017	381.94	392.997
ENSRNOG00000039848_Ak6	-1.04614	4.64072e-228	1.24111e-226	2504.56	2577.55	2477.51	5322.07	5245.67	5093.72
ENSRNOG00000040287_Cyp1b1	-3.38132	0	0	216.758	189.375	186.65	2002.33	2119.53	2040.54
ENSRNOG00000042126_Lsm5	-1.22085	1.13197e-37	4.785e-37	300.547	268.209	240.218	651.552	659.652	571.128
ENSRNOG00000042224_Cyp2j10	1.59001	5.97111e-129	8.20181e-128	1333.34	1234.79	1259.68	427.482	432.682	401.315
ENSRNOG00000042233_Rpl41	-1.24604	1.911e-33	7.40146e-33	9888.9	8547.56	8000.84	22168.7	21595.7	19690.8
ENSRNOG00000042326_Smpdl3b	-1.18634	4.34135e-33	1.666e-32	216.758	209.94	197.531	486.28	478.625	465.081
ENSRNOG00000042347_Zfp53	1.24777	4.49485e-11	9.49356e-11	131.148	125.107	147.311	63.5661	58.2852	44.3595
ENSRNOG00000042460_Hmga2	-1.66478	1.14449e-264	3.66813e-263	816.03	836.333	912.325	2687.26	2762.03	2754.45
ENSRNOG00000042580_Zfp866	1.06103	9.81403e-05	0.000151945	47.3589	72.8364	61.1006	15.8915	30.8569	30.4971
ENSRNOG00000042620_Marveld1	1.14664	6.57692e-270	2.14192e-268	6632.07	6812.34	7128.69	2946.29	3168.66	3143.98
ENSRNOG00000042653_LOC690871	-1.70851	2.25479e-38	9.65256e-38	129.326	112.254	106.298	316.241	413.482	406.86
ENSRNOG00000042686_Trim34	1.08605	8.88982e-30	3.18734e-29	480.875	485.862	476.25	205.001	231.77	229.422
ENSRNOG00000042731_Slc25a18	3.81351	6.13346e-24	1.93709e-23	56.4664	65.1243	59.4266	1.58915	0.685709	1.38623
ENSRNOG00000042740_Mrpl42	-1.0274	1.72969e-54	1.00505e-53	704.919	616.967	565.809	1299.93	1284.33	1229.59
ENSRNOG00000042747_Fam72a	-1.08176	2.30868e-13	5.33568e-13	122.04	99.4002	94.5804	247.908	227.655	200.311
ENSRNOG00000042788_LOC102546963	1.1393	0.00257755	0.00359551	18.215	23.9932	25.9468	9.53491	8.2285	6.93117
ENSRNOG00000042848_Jam2	1.40227	2.93913e-175	5.64304e-174	2032.79	2013.71	2025.53	762.793	778.965	747.18
ENSRNOG00000042869_Usmg5	-1.02385	8.94744e-07	1.55187e-06	87.4318	47.1294	45.1977	120.776	128.913	112.285
ENSRNOG00000042889_Alppl2	4.41957	3.02994e-34	1.19414e-33	96.5393	77.9778	110.483	0	2.74283	0
ENSRNOG00000042905_RT1-T24-4	-1.26493	2.14692e-45	1.05474e-44	265.938	246.787	260.305	651.552	632.909	589.842
ENSRNOG00000042944_Cenpw	-1.90165	1.05993e-259	3.31811e-258	695.812	640.103	625.235	2574.43	2434.95	2317.09
ENSRNOG00000042978_Ncald	1.05484	7.18562e-166	1.319e-164	3703.1	3479.01	3514.54	1651.13	1751.3	1702.99
ENSRNOG00000043068_Tipin	-1.16677	3.44502e-32	1.29777e-31	287.796	245.93	266.164	649.963	632.223	526.076
ENSRNOG00000043201_Adck3	1.38971	3.87226e-20	1.10356e-19	196.722	226.221	241.892	92.1708	85.7136	74.1635
ENSRNOG00000043204_Harbi1	1.02042	4.73459e-39	2.05442e-38	754.099	730.935	740.741	338.489	353.14	388.839
ENSRNOG00000043219_Fbn2	-1.37759	5.64314e-99	5.74993e-98	475.411	473.008	459.51	1228.41	1183.53	1260.09
ENSRNOG00000043223_Zfp949	1.26385	3.10875e-33	1.19677e-32	510.019	437.018	431.889	195.466	192.684	176.052
ENSRNOG00000043300_Enho	1.43717	2.57686e-12	5.71352e-12	122.04	104.542	123.038	41.3179	44.5711	35.349
ENSRNOG00000043377_Fdps	-2.09575	0	0	2191.26	2273.35	2219.71	9552.39	9712.38	9418.76
ENSRNOG00000043390_Samd12	2.02197	5.86669e-10	1.18207e-09	47.3589	47.1294	54.4047	6.35661	6.85709	13.1692
ENSRNOG00000043451_Spp1	-2.80659	0	0	12863.4	13256.2	13059.6	93787	90992.9	89983.9
ENSRNOG00000043465_Arc	4.02417	0	0	1801.46	2038.56	2145.22	123.954	113.142	124.068
ENSRNOG00000045554_LOC102551901	2.55226	6.62733e-10	1.33217e-09	38.2514	27.4208	24.2729	0	4.11425	0
ENSRNOG00000045555_Romo1	-1.12499	3.94835e-22	1.1908e-21	256.831	179.092	202.553	511.707	471.082	406.86
ENSRNOG00000045621_LOC100909836	-1.02025	4.79529e-10	9.69217e-10	112.933	75.4071	95.4174	158.915	207.084	203.776
ENSRNOG00000045646_Hist2h3c2	-1.39544	0.000710619	0.00103637	5.46449	1.7138	6.69596	23.8373	21.9427	14.5555
ENSRNOG00000045752_Rrm1	-1.08618	0	0	8107.48	7938.31	7923.83	17007.1	17082.4	16755.4
ENSRNOG00000045753_Hist2h2be	1.3222	0.000129918	0.000199513	40.0729	39.4173	24.2729	12.7132	8.2285	12.4761
ENSRNOG00000045764_Cxxc4	2.42454	9.78886e-28	3.34533e-27	127.505	133.676	134.756	25.4264	20.5713	20.7935
ENSRNOG00000045819_LOC103690002	-1.43459	3.14511e-06	5.31868e-06	14.572	10.2828	23.4359	46.0854	60.3424	49.2113
ENSRNOG00000045885_LOC100365810	-1.2254	8.74094e-06	1.44234e-05	25.5009	24.8501	18.4139	69.9227	50.0567	58.9149
ENSRNOG00000045895_Dcp2	1.09392	5.13088e-21	1.50038e-20	357.013	316.196	372.463	168.45	150.856	165.655
ENSRNOG00000045924_RT1-T24-3	-1.12511	1.39456e-10	2.89349e-10	74.6813	75.4071	55.2417	157.326	149.484	151.793
ENSRNOG00000045998_Sema6b	2.38096	6.50227e-90	6.06428e-89	520.948	520.994	553.254	93.7599	116.57	84.5603
ENSRNOG00000046144_Hist1h2ail1	-1.65104	0.000119804	0.000184472	5.46449	1.7138	0.836995	12.7132	21.9427	16.6348
ENSRNOG00000046258_B3gnt5	-1.43563	4.51424e-48	2.32922e-47	204.008	181.663	193.346	532.366	523.881	519.144
ENSRNOG00000046272_LOC103689931	-1.0142	2.38718e-283	8.38282e-282	3632.06	3848.33	3654.32	7594.56	7456.4	7523.78
ENSRNOG00000046305_Zfp383	1.30708	0.00217829	0.00305545	493.625	329.906	434.4	23.8373	110.399	149.02
ENSRNOG00000046313_Basp1	-1.47204	8.48817e-92	8.00266e-91	364.299	351.328	390.877	1050.43	1004.56	1047.3
ENSRNOG00000046434_Hist1h2ail1	-1.69375	8.50397e-07	1.47643e-06	12.7505	10.2828	5.85897	34.9613	44.5711	38.1214
ENSRNOG00000046452_Fcgr2b	1.65583	4.01308e-06	6.74601e-06	30.9654	31.7053	36.8278	7.94576	10.2856	4.85182
ENSRNOG00000046469_Zfp300	1.18848	4.00756e-05	6.34495e-05	45.5374	61.6967	51.0567	25.4264	24.6855	13.8623
ENSRNOG00000046480_Zfp764	1.14111	0.000644634	0.000943205	38.2514	41.1311	32.6428	6.35661	20.5713	13.1692
ENSRNOG00000046548_Rhox5	1.83894	5.78782e-195	1.2749e-193	1719.49	1625.54	1555.97	433.838	460.796	453.298
ENSRNOG00000046660_Gpc6	1.37635	1.46811e-124	1.93538e-123	1637.53	1659.81	1532.54	591.164	638.395	610.636
ENSRNOG00000046662_Ddx26b	1.82915	7.19343e-54	4.14598e-53	428.052	407.027	406.78	101.706	126.17	107.433
ENSRNOG00000046667_Fosb	1.73148	0	0	39632.1	39790.1	40780.9	11772.4	12114.4	12240.4
ENSRNOG00000046797_Rpusd2	1.12254	0.000135324	0.000207605	52.8234	53.1277	84.5365	11.1241	38.3997	24.9522
ENSRNOG00000046834_C3	3.63983	2.67139e-33	1.03135e-32	102.004	150.814	94.5804	4.76745	5.48567	6.93117
ENSRNOG00000046844_LOC100912450	1.96917	3.581e-08	6.63362e-08	40.0729	35.9897	32.6428	6.35661	6.85709	5.54493
ENSRNOG00000046890_Abca6	3.86811	4.428e-47	2.23895e-46	185.793	151.671	148.148	11.1241	4.79996	9.01052
ENSRNOG00000047067_LOC100363537	-1.0394	1.81298e-13	4.20368e-13	111.111	101.971	103.787	227.249	224.912	209.321
ENSRNOG00000047080_Gng4	-1.89793	3.63008e-20	1.03552e-19	34.6084	30.8484	35.9908	143.024	139.199	128.92
ENSRNOG00000047213_Gnpda1	-1.04799	1.18652e-22	3.63364e-22	205.829	179.949	189.998	424.303	387.425	387.452
ENSRNOG00000047218_Clic5	2.58158	6.86481e-48	3.53152e-47	273.224	209.083	269.512	34.9613	37.714	40.8939
ENSRNOG00000047307_Cntfr	3.00284	2.9338e-15	7.20254e-15	41.8944	44.5587	42.6867	1.58915	3.42854	1.38623
ENSRNOG00000047314_Tk1	-1.37631	0	0	2797.82	3004.29	2981.38	7680.37	7683.37	7595.87
ENSRNOG00000047376_AABR07049960	-1.1846	2.92924e-05	4.68176e-05	12.7505	24.8501	28.4578	66.7444	46.6282	65.153
ENSRNOG00000047386_Smg1	1.12291	0	0	10648.5	10862.9	10701.8	4804.01	4988.53	4959.94
ENSRNOG00000047466_Bdnf	1.28839	9.3376e-66	6.41662e-65	854.282	828.621	863.779	322.598	344.911	359.035
ENSRNOG00000047657_C4a	1.75615	1.3224e-05	2.16061e-05	21.858	27.4208	20.0879	6.35661	4.11425	2.07935
ENSRNOG00000047781_Slc25a23	1.4975	1.14126e-94	1.11234e-93	1112.93	998.287	1001.88	354.381	372.34	357.648
ENSRNOG00000047790_LOC100911746	-1.08699	5.70109e-22	1.71301e-21	176.685	191.945	214.271	368.683	466.968	420.722
ENSRNOG00000047796_Pcbd2	-1.35743	1.32806e-09	2.63201e-09	54.6449	32.5621	32.6428	104.884	115.885	92.8777
ENSRNOG00000047867_Klhdc8b	1.54775	4.13818e-46	2.06058e-45	508.197	445.587	534.84	155.737	159.084	180.903
ENSRNOG00000047977_LOC100910163	1.74454	4.14131e-135	5.96574e-134	1160.29	1118.25	1100.65	336.9	319.54	343.093
ENSRNOG00000047988_RGD1565363	-1.35662	3.80944e-101	3.97514e-100	646.631	564.696	548.232	1546.24	1517.47	1416.04
ENSRNOG00000048016_Mff	-1.33939	0.00160025	0.00226537	9.10748	63.4105	52.7307	219.303	190.627	159.417
ENSRNOG00000048036_Ncan	2.0307	2.96832e-58	1.84039e-57	400.729	403.599	391.714	98.5274	80.2279	106.74
ENSRNOG00000048101_Zfp397	1.07361	2.89173e-20	8.27427e-20	329.691	352.185	342.331	136.667	176.227	160.11
ENSRNOG00000048148_Rn50_7_1164	-1.94411	6.36983e-07	1.11454e-06	9.10748	1.7138	4.18498	27.0156	29.4855	31.8834
ENSRNOG00000048166_Arhgap19	1.69021	3.3074e-140	4.93463e-139	1253.19	1353.9	1322.45	389.342	386.74	431.812
ENSRNOG00000048174_Uqcrq	-1.08784	4.77305e-28	1.63858e-27	1244.08	1046.27	1009.42	2390.08	2426.72	2233.92
ENSRNOG00000048273_Apod	2.77293	6.14397e-161	1.09462e-159	799.637	784.919	745.763	93.7599	119.999	109.512
ENSRNOG00000048291_Tbcc	-1.00935	1.03446e-53	5.94236e-53	499.09	541.56	560.787	1123.53	1088.22	1062.55
ENSRNOG00000048357_LOC103690164	1.32509	9.28632e-31	3.40302e-30	351.549	365.039	356.56	131.9	148.799	137.93
ENSRNOG00000048358_LOC100911107	2.51944	1.29322e-13	3.0147e-13	51.0019	48.8432	51.0567	6.35661	6.85709	4.1587
ENSRNOG00000048411_Uhrf1	-1.07185	6.84626e-283	2.3834e-281	2799.64	2727.51	2798.91	5813.12	5800.41	5880.4
ENSRNOG00000048470_LOC100911238	-1.07247	5.75859e-20	1.63117e-19	174.864	143.959	174.932	335.311	366.168	339.627
ENSRNOG00000048722_LOC100912527	1.96917	3.581e-08	6.63362e-08	40.0729	35.9897	32.6428	6.35661	6.85709	5.54493
ENSRNOG00000048725_Lsm2	-1.15506	3.17176e-103	3.40052e-102	739.527	830.335	827.788	1845.01	1813.01	1761.21
ENSRNOG00000048800_Nr3c1	1.16021	1.13395e-126	1.52812e-125	2151.19	2129.39	2045.62	985.274	938.049	911.449
ENSRNOG00000048812_Gpx1	-1.44146	4.43104e-196	9.84991e-195	905.284	856.899	869.638	2340.82	2342.38	2444.62
ENSRNOG00000048831_Sowahc	1.82577	1.80489e-272	5.95812e-271	2169.4	2229.65	2290.86	616.591	645.938	616.181
ENSRNOG00000048861_LOC498122	1.25946	0.000155912	0.000238283	30.9654	40.2742	32.6428	11.1241	12.3428	12.4761
ENSRNOG00000048870_St6galnac4	-1.15016	3.95214e-139	5.85332e-138	1025.5	1104.54	1047.08	2390.08	2343.07	2369.77
ENSRNOG00000048898_Wasf3	1.4269	3.33607e-117	4.09073e-116	1338.8	1496.15	1499.9	554.614	530.053	535.779
ENSRNOG00000048910_Zfp709l1	1.28064	2.00501e-06	3.42075e-06	60.1094	65.9812	61.9376	14.3024	28.7998	23.566
ENSRNOG00000048919_Ccdc36	1.35267	2.88754e-05	4.61708e-05	40.0729	37.7035	41.0128	11.1241	16.457	10.3968
ENSRNOG00000048924_Islr	3.39938	0	0	4564.67	4774.64	4837.83	422.714	438.168	465.081
ENSRNOG00000048961_Bhlhe41	1.45111	2.08926e-12	4.65712e-12	111.111	109.683	139.778	50.8529	36.3426	40.8939
ENSRNOG00000049075_Fabp5	-1.19929	5.06138e-147	7.99461e-146	1234.97	1215.94	1172.63	2912.91	2801.81	2631.76
ENSRNOG00000049128_Nktr	1.30898	0	0	4792.36	4866.33	4832.81	1986.44	1923.41	1949.74
ENSRNOG00000049171_Pspn	1.41438	0.0012611	0.00180338	18.215	7.71209	9.20695	3.1783	0.685709	0.693117
ENSRNOG00000049215_Cbx2	1.18716	1.33613e-34	5.31252e-34	466.303	513.282	521.448	214.535	210.513	230.115
ENSRNOG00000049229_Pomp	-1.07562	3.21552e-44	1.54895e-43	3027.33	2574.98	2619.79	5924.36	5829.89	5634.35
ENSRNOG00000049232_Tcf7l2	1.11984	1.11953e-42	5.22664e-42	670.311	652.1	674.618	316.241	308.569	291.802
ENSRNOG00000049336_Lime1	1.6203	3.33528e-27	1.13026e-26	238.616	220.223	248.588	74.6901	67.8852	79.7084
ENSRNOG00000049385_Adamtsl4	1.51234	3.81486e-119	4.77942e-118	1267.76	1395.03	1412.01	438.606	484.11	491.42
ENSRNOG00000049505_Nup43	-1.2612	5.74705e-110	6.57464e-109	710.384	688.947	721.49	1790.97	1708.1	1621.89
ENSRNOG00000049622_LOC103690013	-1.55783	2.7835e-201	6.33873e-200	850.639	791.774	743.252	2407.56	2295.75	2294.91
ENSRNOG00000049714_Asap3	1.56924	5.80772e-26	1.91722e-25	244.08	247.644	276.208	71.5118	75.428	99.8088
ENSRNOG00000049724_B3gntl1	1.3557	1.44566e-08	2.73745e-08	80.1458	102.828	93.7434	22.2481	45.2568	29.1109
ENSRNOG00000049771_Gstt1	1.31456	1.17721e-21	3.5102e-21	289.618	278.492	247.751	122.365	92.5707	109.512
ENSRNOG00000049782_Csf2ra	1.30551	5.51174e-06	9.20143e-06	43.7159	53.1277	57.7527	17.4807	17.1427	20.7935
ENSRNOG00000049819_Dnajc19	-1.31186	4.38247e-73	3.3039e-72	366.121	365.896	373.3	928.065	922.964	914.914
ENSRNOG00000049853_Rgag1	2.03487	9.38734e-17	2.40744e-16	96.5393	94.2589	105.461	19.0698	16.457	27.0316
ENSRNOG00000049964_LOC103690044	2.26055	4.09301e-13	9.38077e-13	74.6813	59.126	56.0787	7.94576	14.3999	6.23805
ENSRNOG00000050071_Cdc45	-1.39234	5.32598e-130	7.38264e-129	610.201	588.689	580.875	1535.12	1554.5	1576.15
ENSRNOG00000050090_Slc6a17	-1.73725	7.052e-29	2.47638e-28	69.2169	63.4105	82.8625	281.28	230.398	248.136
ENSRNOG00000050206_Shank2	3.35669	2.7131e-54	1.57119e-53	218.58	216.795	184.976	15.8915	15.7713	18.7142
ENSRNOG00000050214_Amt	1.4346	1.13366e-07	2.04961e-07	60.1094	60.8398	64.4486	15.8915	22.6284	20.7935
ENSRNOG00000050240_LOC100909856	-3.44768	1.4619e-15	3.62335e-15	0	0	0	212.946	100.799	77.6291
ENSRNOG00000050275_LOC100912399	1.89479	1.38942e-248	4.15627e-247	2406.2	2823.48	2598.87	672.211	724.794	696.582
ENSRNOG00000050404_Pmepa1	-1.90565	0	0	1755.92	1802.06	1819.63	6480.56	6890.69	6825.12
ENSRNOG00000050478_LOC690126	-2.68047	2.95275e-18	7.94945e-18	7.28598	8.56899	8.36995	71.5118	78.1708	71.391
ENSRNOG00000050483_Pradc1	-1.00555	2.10039e-16	5.32793e-16	154.827	137.104	173.258	303.528	307.883	333.389
ENSRNOG00000050500_Tob2	1.34797	2.99326e-89	2.77031e-88	1213.12	1366.75	1355.93	471.978	506.053	553.8
ENSRNOG00000050539_Fbln5	2.81835	9.10281e-23	2.79403e-22	91.0748	84.833	82.0255	9.53491	9.59992	8.3174
ENSRNOG00000050650_Ttc16	1.23139	3.25689e-12	7.18973e-12	183.971	186.804	136.43	65.1552	62.3995	77.6291
ENSRNOG00000050651_LOC102555083	1.05256	0.000240045	0.000361574	51.0019	42.8449	51.8937	15.8915	21.9427	23.566
ENSRNOG00000050660_Grcc10	-1.37629	6.08582e-06	1.01375e-05	18.215	15.4242	23.4359	38.1396	51.4281	81.0947
ENSRNOG00000050661_Zfp647	1.05256	0.000240045	0.000361574	51.0019	42.8449	51.8937	15.8915	21.9427	23.566
ENSRNOG00000050675_Myl4	-1.53812	3.04736e-05	4.86441e-05	7.28598	8.56899	7.53296	19.0698	36.3426	37.4283
ENSRNOG00000050695_Znf7	1.07716	6.0717e-25	1.95791e-24	455.374	414.739	394.225	209.768	187.884	195.459
ENSRNOG00000050819_Birc5	-1.18163	7.77157e-134	1.11029e-132	1021.86	1023.14	967.566	2377.37	2249.12	2231.14
ENSRNOG00000050841_Ache	1.3941	8.05383e-54	4.63306e-53	641.167	609.255	654.53	217.714	232.455	258.533
ENSRNOG00000050869_Cebpd	1.0188	4.21229e-78	3.40213e-77	1728.6	1802.91	1956.06	864.499	901.021	935.015
ENSRNOG00000051023_Sap25	1.64126	1.27189e-07	2.29436e-07	58.2879	62.5536	54.4047	19.0698	21.9427	6.23805
ENSRNOG00000051132_Rn50_14_0459	1.32759	0.00052694	0.000775118	30.9654	18.8518	22.5989	6.35661	6.85709	6.93117
ENSRNOG00000051189_Rn50_X_0714	1.14128	0.00823715	0.0110281	10.929	11.9966	4.18498	0	0	2.77247
ENSRNOG00000051258_Taf9	-1.03334	1.33037e-61	8.61895e-61	743.17	646.958	768.361	1407.99	1481.13	1515.15
ENSRNOG00000051349_Rn50_14_0447	1.32759	0.00052694	0.000775118	30.9654	18.8518	22.5989	6.35661	6.85709	6.93117
ENSRNOG00000051372_Mycn	1.66425	3.7014e-54	2.14147e-53	464.482	524.422	566.646	144.613	174.17	160.803
ENSRNOG00000051440_Ppp1r12b	1.20007	2.08789e-151	3.42748e-150	2238.62	2329.91	2347.77	1018.65	986.049	1012.64
ENSRNOG00000051450_Abracl	-1.25366	1.55599e-52	8.70707e-52	1357.01	1128.54	1124.92	2901.79	2900.55	2821.68
ENSRNOG00000051458_Hic2	1.23566	1.06001e-10	2.20767e-10	120.219	137.104	135.593	57.2095	61.7138	42.9732
ENSRNOG00000051483_Sepw1	-1.91636	4.08439e-225	1.07105e-223	482.696	441.303	478.761	1776.67	1756.79	1770.91
ENSRNOG00000051572_AABR07048342	1.84003	6.113e-07	1.07039e-06	38.2514	23.9932	44.3607	7.94576	8.91421	3.46558
ENSRNOG00000051578_Zfp54	1.66543	3.74862e-19	1.03639e-18	173.042	151.671	139.778	41.3179	48.6853	45.0526
ENSRNOG00000051606_LOC100360380	1.21786	2.58336e-10	5.29477e-10	140.255	113.111	124.712	47.6745	57.5995	47.1319
ENSRNOG00000051615_LOC100360316	-1.96145	0	0	2198.55	2152.53	2184.56	8473.36	8751.01	8241.16
ENSRNOG00000051623_Exosc8	-1.08692	2.06498e-46	1.0342e-45	488.161	411.311	408.454	885.157	967.535	891.348
ENSRNOG00000051868_RGD1561277	1.30839	1.34985e-36	5.56998e-36	438.981	457.584	436.074	179.574	166.627	186.448
ENSRNOG00000051977_Mmrn2	1.4825	1.66985e-14	3.99648e-14	132.969	150.814	134.756	41.3179	41.1425	57.5287
ENSRNOG00000052004_Txnl4a	-1.15825	8.91774e-55	5.21421e-54	431.695	377.892	409.291	856.553	930.507	914.221
ENSRNOG00000052038_Haus8	-1.12105	6.52477e-62	4.2453e-61	488.161	455.013	506.382	1072.68	1034.05	1061.85
ENSRNOG00000052039_Rn50_20_0066	1.05068	0.0150175	0.0196624	12.7505	11.1397	12.5549	6.35661	2.05713	2.77247
ENSRNOG00000052080_Camk2b	-1.16553	4.23789e-89	3.91029e-88	652.096	604.114	650.345	1407.99	1431.07	1433.37
ENSRNOG00000052124_AABR07030630	1.08289	0.0133748	0.0175954	9.10748	9.42589	7.53296	3.1783	1.37142	0.693117
ENSRNOG00000052220_Ccdc83	1.63151	2.0479e-05	3.31025e-05	25.5009	30.8484	26.7838	6.35661	8.91421	2.77247
ENSRNOG00000052247_Manba	1.19636	4.94132e-33	1.89324e-32	491.804	452.442	447.792	201.822	191.313	205.163
ENSRNOG00000052298_Atp8a1	1.12023	0.00262114	0.00365422	29.1439	26.5639	20.9249	9.53491	12.3428	5.54493
ENSRNOG00000052421_AABR07012475	1.41837	1.43173e-22	4.37464e-22	249.545	281.92	226.826	84.225	100.799	88.0258
ENSRNOG00000052445_Kdm7a	1.15001	1.74436e-23	5.44944e-23	367.942	324.765	361.582	147.791	164.57	151.099
ENSRNOG00000052555_Hist2h2aa3	1.47335	6.5348e-06	1.08614e-05	41.8944	32.5621	72.8186	9.53491	17.8284	14.5555
ENSRNOG00000052564_Gpx3	-3.25249	1.04785e-48	5.48132e-48	30.9654	14.5673	15.0659	201.822	206.398	211.401
ENSRNOG00000052707_Cacna1a	1.3324	1.55091e-57	9.51358e-57	772.314	714.653	739.904	255.853	307.883	296.654
ENSRNOG00000052753_AABR07049961	-1.07809	7.50749e-24	2.36611e-23	182.15	274.208	238.544	479.924	535.538	499.737
ENSRNOG00000052840_Tanc2	1.27706	0	0	8905.29	9125.11	8930.74	3682.06	3747.4	3686
ENSRNOG00000052894_Epg5	1.15081	2.60202e-108	2.92155e-107	1750.46	1830.34	1882.4	783.452	844.107	821.343
ENSRNOG00000052981_AABR07058464	1.18579	4.54463e-08	8.37005e-08	96.5393	100.257	99.6024	38.1396	50.7424	33.2696
ENSRNOG00000053025_AC130391	1.03152	3.53894e-05	5.62064e-05	67.3954	77.1209	69.4706	19.0698	37.714	36.7352
ENSRNOG00000053026_Shcbp1	-1.16037	2.14994e-117	2.64164e-116	932.606	844.902	919.858	1988.03	2002.27	2021.13
ENSRNOG00000053047_Top2a	-1.14543	0	0	12032.8	11831.2	12024.3	26367.2	26560.2	26431.3
ENSRNOG00000053054_Ccnt1	1.33737	1.7772e-25	5.79563e-25	316.94	281.92	283.741	108.062	118.628	110.899
ENSRNOG00000053060_Zfc3h1	1.41969	0	0	4160.3	4009.43	4049.38	1562.14	1519.53	1486.04
ENSRNOG00000053109_Mrpl53	-1.16203	1.87508e-07	3.35548e-07	56.4664	36.8466	57.7527	98.5274	152.913	99.1157
ENSRNOG00000053200_Dock10	1.43729	0	0	12546.5	12896.3	12679.6	4732.49	4666.25	4693.79
ENSRNOG00000053201_Gpcpd1	1.16607	3.78249e-120	4.80344e-119	2003.65	1892.89	1925.93	888.336	866.736	835.206
ENSRNOG00000053240_Soga1	1.19907	2.65673e-295	9.8429e-294	6191.27	6735.22	6479.18	2798.5	2783.98	2877.13
ENSRNOG00000053258_Faim2	2.21213	8.059e-17	2.07161e-16	78.3243	96.8295	92.0695	12.7132	12.3428	22.1797
ENSRNOG00000053285_Mllt6	1.20074	6.43004e-144	9.93621e-143	2360.66	2439.59	2486.71	1004.34	1034.73	1113.15
ENSRNOG00000053300_AABR07058985	1.25399	1.09881e-19	3.09296e-19	287.796	230.506	251.099	100.117	103.542	106.74
ENSRNOG00000053456_Lage3	-1.04033	1.84798e-116	2.24107e-115	1136.61	1115.68	1114.04	2275.67	2368.44	2272.04
ENSRNOG00000053468_Tuba1b	-1.14244	0	0	57808.8	60401.1	59538	131868	130826	130070
ENSRNOG00000053562_Arx	1.42032	1.15226e-06	1.98856e-06	47.3589	59.126	52.7307	14.3024	21.9427	14.5555
ENSRNOG00000053635_Zfp192	1.63366	1.16847e-141	1.77394e-140	1306.01	1324.77	1280.6	395.699	414.168	433.891
ENSRNOG00000053915_Phf11	1.24002	0.00156071	0.00221146	25.5009	29.9915	15.9029	7.94576	10.2856	3.46558
ENSRNOG00000053945_Daam2	1.27328	5.29972e-19	1.45724e-18	213.115	235.647	226.826	96.9383	87.085	92.1845
ENSRNOG00000053968_AABR07019086	1.26033	1.60339e-32	6.07794e-32	411.658	458.441	463.695	160.504	199.541	184.369
ENSRNOG00000054008_Scamp5	1.41069	1.83193e-58	1.14225e-57	612.023	679.521	657.041	249.497	238.627	243.977
ENSRNOG00000054140_Myl6	-1.13505	5.83904e-53	3.30098e-52	8888.9	7895.46	7648.46	18761.5	17817.5	17350.1
ENSRNOG00000054204_Gria2	1.28734	0	0	8380.7	8060.85	7933.88	3376.95	3346.26	3250.02
ENSRNOG00000054212_Pde1a	3.4796	1.76473e-261	5.61149e-260	1060.11	1031.71	1063.82	90.5816	98.742	83.8671
ENSRNOG00000054286_Rrm2	-1.15017	0	0	3825.14	3734.36	3551.37	8258.82	8062.56	8279.97
ENSRNOG00000054344_AC120246	1.42672	0	0	11373.4	11383.9	11828.4	4120.67	4357.68	4336.83
ENSRNOG00000054392_AABR07055826	1.52576	1.41086e-17	3.72143e-17	162.113	145.673	172.421	52.442	57.5995	48.5182
ENSRNOG00000054420_Vdr	-2.19307	8.07304e-45	3.93898e-44	52.8234	67.695	51.8937	281.28	287.998	271.702
ENSRNOG00000054426_Zfp704	1.28947	3.37961e-19	9.35434e-19	269.581	251.928	222.641	79.4576	101.485	106.74
ENSRNOG00000054458_Kcnmb4	-1.13492	0.00228329	0.00319866	16.3935	6.85519	6.69596	30.1939	24.6855	23.566
ENSRNOG00000054474_Mastl	-1.15791	1.48214e-249	4.47783e-248	2497.27	2443.02	2404.69	5512.77	5622.13	5246.89
ENSRNOG00000054489_AABR07042821	-1.09663	3.55387e-08	6.59042e-08	267.76	176.521	169.91	462.443	481.367	410.325
ENSRNOG00000054563_RGD1563348	-1.91358	3.40391e-149	5.50579e-148	307.833	371.894	330.613	1317.41	1232.22	1345.34
ENSRNOG00000054605_Unkl	1.18998	7.60776e-25	2.44802e-24	336.977	350.472	340.657	160.504	152.227	136.544
ENSRNOG00000054626_Rps8	-1.02282	0	0	12530.1	12110.5	12397.6	25466.2	25029.1	24753.3
ENSRNOG00000054773_AABR07068203	1.4946	0.000315983	0.000471794	12.7505	26.5639	19.2509	1.58915	3.42854	6.23805
ENSRNOG00000054784_Magea4	-3.06285	2.97775e-18	8.0132e-18	3.64299	5.14139	3.34798	44.4962	74.0565	72.0841
ENSRNOG00000054801_AABR07057997	3.00937	1.4872e-22	4.54297e-22	76.5028	84.833	73.6556	9.53491	5.48567	6.23805
ENSRNOG00000054907_Rn50_2_2049	1.461	1.72826e-08	3.25577e-08	67.3954	63.4105	77.8405	27.0156	19.8856	22.8729
ENSRNOG00000054910_Rn60_1_2620	1.19314	0.00597831	0.00808339	23.6795	9.42589	10.0439	0	4.79996	3.46558
ENSRNOG00000054990_AABR07060133	1.96248	4.06264e-14	9.59806e-14	72.8598	87.4037	82.0255	15.8915	17.1427	20.1004
ENSRNOG00000055010_Axin2	-1.06602	3.24509e-110	3.71942e-109	1071.04	1100.26	1062.15	2191.44	2218.95	2362.14
ENSRNOG00000055111_AABR07000658	-1.06895	7.72973e-250	2.34114e-248	2772.32	2689.8	2824.86	5952.96	5798.35	5678.01
ENSRNOG00000055222_AC094212	-1.00874	0.00198755	0.002796	9.10748	20.5656	21.7619	60.3878	40.4568	28.4178
ENSRNOG00000055292_LOC679087	1.19326	1.68005e-40	7.50508e-40	704.919	639.246	651.182	321.009	297.598	253.681
ENSRNOG00000055302_AABR07051326	2.29666	6.54172e-19	1.79427e-18	78.3243	98.5433	105.461	14.3024	19.1998	14.5555
ENSRNOG00000055305_Parvb	-4.33909	5.42589e-211	1.32797e-209	49.1804	33.419	48.5457	934.421	982.62	898.973
ENSRNOG00000055433_Trim46	1.30423	1.54212e-38	6.63452e-38	480.875	556.984	530.655	205.001	193.37	231.501
ENSRNOG00000055506_LOC102551929	2.0364	7.28687e-09	1.40017e-08	49.1804	50.557	49.3827	3.1783	16.457	3.46558
ENSRNOG00000055512_Hist1h2bk	-1.84683	1.9915e-05	3.22252e-05	1.8215	1.7138	0.836995	14.3024	14.3999	20.7935
ENSRNOG00000055547_AABR07001519	1.82091	4.20591e-11	8.89882e-11	63.7524	70.2657	66.9596	12.7132	15.7713	18.7142
ENSRNOG00000055564_RGD1564664	1.44331	8.66795e-50	4.63221e-49	677.597	574.122	686.336	217.714	221.484	256.453
ENSRNOG00000055608_LOC102548695	1.16817	2.96193e-08	5.50533e-08	105.647	96.8295	92.0695	38.1396	40.4568	43.6664
ENSRNOG00000055751_P3h2	1.03599	0	0	7998.19	8059.13	8035.99	3933.15	3933.22	3886.31
ENSRNOG00000055850_AABR07015522	2.16328	1.27612e-25	4.17842e-25	145.72	189.375	140.615	33.3722	26.7426	37.4283
ENSRNOG00000056040_AABR07045680	1.88315	5.84973e-06	9.75223e-06	36.4299	22.2794	14.2289	4.76745	0.685709	4.1587
ENSRNOG00000056135_Tsc22d3	1.07658	5.34412e-147	8.43021e-146	3112.94	3041.99	3198.16	1524	1514.04	1405.64
ENSRNOG00000056174_Pdzd4	1.12274	5.4703e-16	1.37125e-15	233.152	260.497	262.816	101.706	104.228	132.385
ENSRNOG00000056193_Rn50_20_0041	2.23785	2.60074e-07	4.63284e-07	18.215	16.2811	18.4139	1.58915	0	0.693117
ENSRNOG00000056257_Cacng7	2.96102	8.35106e-26	2.74479e-25	94.7178	95.9726	102.95	11.1241	5.48567	12.4761
ENSRNOG00000056278_LOC100910792	2.73884	1.91405e-12	4.27127e-12	32.7869	39.4173	35.9908	3.1783	1.37142	2.77247
ENSRNOG00000056507_Rn50_6_0964	2.0544	1.42871e-07	2.57151e-07	34.6084	28.2777	24.2729	1.58915	4.79996	4.1587
ENSRNOG00000056537_AABR07021863	1.50937	0.000272152	0.000408161	18.215	15.4242	31.8058	0	4.11425	7.62429
ENSRNOG00000056678_Nckap5l	1.07766	2.05198e-42	9.53209e-42	941.714	934.876	1100.65	410.001	483.425	496.272
ENSRNOG00000056716_Zbtb20	2.07134	0	0	3282.34	3305.06	3250.89	785.041	775.536	774.905
ENSRNOG00000056826_Arap2	1.34009	0	0	4847	4834.62	4766.69	1957.83	1882.27	1877.65
ENSRNOG00000057031_Six3	-1.28091	5.72909e-17	1.48086e-16	112.933	91.6882	81.1885	211.357	261.941	219.025
ENSRNOG00000057078_Ddit4	1.80586	1.22956e-287	4.36836e-286	2477.23	2507.29	2640.72	746.901	696.68	741.635
ENSRNOG00000057231_Ddx3	1.10593	4.86277e-53	2.75678e-52	1054.65	917.738	995.187	444.962	478.625	436.664
ENSRNOG00000057404_Slc47a1	-1.47507	1.64644e-08	3.10647e-08	23.6795	23.9932	21.7619	81.0467	60.3424	76.2429
ENSRNOG00000057443_LOC497963	4.42298	3.02214e-167	5.60138e-166	624.773	626.393	638.627	17.4807	26.0569	30.4971
ENSRNOG00000057609_AABR07065091	1.08911	0.00571035	0.00773836	30.9654	16.2811	16.7399	4.76745	6.85709	9.01052
ENSRNOG00000057710_Ccnd2	1.02188	5.56384e-103	5.94408e-102	2275.05	2290.49	2197.95	1055.2	1081.36	1167.21
ENSRNOG00000057814_Nsdhl	-1.43032	3.28602e-198	7.44114e-197	903.462	861.183	862.105	2386.91	2319.75	2368.38
ENSRNOG00000057879_Rn60_20_0050	1.84113	2.83316e-06	4.79583e-06	29.1439	24.8501	23.4359	3.1783	5.48567	3.46558
ENSRNOG00000058006_Sncg	2.47914	8.7557e-19	2.39178e-18	103.825	83.1192	88.7215	20.659	6.17138	15.2486
ENSRNOG00000058115_AABR07041709	2.04479	7.17622e-09	1.37956e-08	34.6084	41.1311	42.6867	3.1783	8.91421	6.23805
ENSRNOG00000058248_AABR07064111	1.13725	0.000130434	0.00020028	61.9309	45.4156	38.5018	20.659	21.9427	15.2486
ENSRNOG00000058388_Zfp36	1.82953	0	0	3542.81	3784.06	3733.83	985.274	1045.71	1061.16
ENSRNOG00000058470_Col12a1	1.16548	0	0	51566.6	52311.9	51218.2	22845.6	23163.2	23087.7
ENSRNOG00000058539_Ccnb1	-1.47115	0	0	2296.91	2095.12	2065.7	5954.55	5958.81	5871.39
ENSRNOG00000058545_Arhgap4	1.25967	8.64977e-07	1.50089e-06	80.1458	66.8381	66.9596	30.1939	32.2283	19.4073
ENSRNOG00000058568_Dhrs9	-2.47794	1.54147e-35	6.22288e-35	25.5009	31.7053	30.1318	181.163	189.941	178.131
ENSRNOG00000058588_Nfxl1	1.16715	3.84728e-74	2.94254e-73	1187.62	1293.92	1181	524.42	560.91	535.779
ENSRNOG00000058646_Zfp36l1	1.73391	0	0	8768.68	9263.93	9138.31	2603.03	2722.26	2807.82
ENSRNOG00000058654_Mex3a	1.97826	1.19368e-18	3.24538e-18	140.255	109.683	131.408	15.8915	35.6568	29.804
ENSRNOG00000058785_LOC103692170	1.5193	7.50726e-34	2.93294e-33	327.869	325.621	376.648	111.241	127.542	111.592
ENSRNOG00000058834_LOC103692471	1.35711	4.42303e-06	7.41559e-06	43.7159	50.557	51.0567	14.3024	18.5141	15.9417
ENSRNOG00000058891_Cys1	1.67664	2.49846e-91	2.34824e-90	816.03	892.031	913.999	259.032	296.226	255.76
ENSRNOG00000058904_Tex13b	-2.17862	2.25868e-17	5.92165e-17	18.215	16.2811	20.0879	116.008	93.2564	85.9465
ENSRNOG00000058914_Rbx1	-1.11352	5.8458e-28	2.00345e-27	236.795	197.087	212.597	497.404	455.311	450.526
ENSRNOG00000058932_Zfp202	1.02817	9.33424e-17	2.39433e-16	285.975	359.041	369.952	195.466	154.284	156.644
ENSRNOG00000058973_Atad2b	1.04977	8.49696e-59	5.31444e-58	1182.15	1283.63	1211.97	564.149	638.395	562.811
ENSRNOG00000059013_AABR07060519	2.04811	1.57912e-14	3.78607e-14	89.2533	74.5502	72.8186	17.4807	15.7713	15.2486
ENSRNOG00000059041_AC141169	1.67495	1.00855e-15	2.50999e-15	112.933	126.821	123.038	30.1939	32.2283	41.587
ENSRNOG00000059091_RGD1563748	1.31462	0.00230613	0.00322992	21.858	12.8535	10.8809	1.58915	5.48567	1.38623
ENSRNOG00000059113_AABR07019085	1.1552	1.50482e-42	7.01996e-42	785.065	858.612	700.565	352.792	351.769	341.013
ENSRNOG00000059163_AABR07069454	1.67291	2.50547e-10	5.14034e-10	76.5028	75.4071	87.0475	27.0156	13.0285	27.7247
ENSRNOG00000059271_AABR07058985	1.26897	1.68472e-38	7.24027e-38	561.021	542.417	610.169	262.21	206.398	245.363
ENSRNOG00000059538_Clec2g	1.22403	1.71337e-91	1.61286e-90	1653.92	1509	1464.74	689.692	621.252	662.62
ENSRNOG00000059683_Mpp2	1.96227	9.59961e-72	7.10876e-71	482.696	494.431	481.272	117.597	117.942	128.92
ENSRNOG00000059894_Hmmr	-1.03509	1.97529e-190	4.20573e-189	2247.73	2113.11	2059.01	4382.88	4318.59	4391.59
ENSRNOG00000059947_Sdc1	-1.85264	0	0	3200.37	3168.81	3196.48	11290.9	11586.4	11649.2
ENSRNOG00000059961_Rapgef3	1.67007	3.96087e-148	6.32225e-147	1302.37	1354.76	1422.05	421.125	435.425	420.029
ENSRNOG00000060010_Ss18l1	1.16992	5.22037e-07	9.16591e-07	92.8963	71.1226	77.8405	34.9613	32.2283	32.5765
ENSRNOG00000060020_C1ql4	1.1915	0.00255451	0.00356542	20.0365	20.5656	19.2509	6.35661	4.79996	7.62429
ENSRNOG00000060063_Naa10	-1.06696	6.52481e-26	2.14921e-25	285.975	277.635	209.249	533.955	540.338	537.859
ENSRNOG00000060130_Ypel4	3.25941	1.00858e-55	5.97795e-55	247.723	227.935	195.02	15.8915	21.9427	20.1004
ENSRNOG00000060329_Emb	-1.98347	1.27758e-17	3.37503e-17	25.5009	27.4208	24.2729	103.295	131.656	105.354
ENSRNOG00000060355_Hist1h1b	1.36552	0.000653876	0.00095615	16.3935	19.7087	26.7838	3.1783	7.5428	4.85182
ENSRNOG00000060449_Rps21	-1.15618	1.57643e-10	3.26301e-10	109.29	80.5485	62.7746	163.683	226.284	169.814
ENSRNOG00000060544_Kdm5b	1.06098	4.42809e-116	5.35392e-115	2287.8	2305.06	2385.44	1141.01	1062.16	1149.19
ENSRNOG00000060574_Rn60_17_0453	1.34053	1.32818e-05	2.16917e-05	51.0019	47.1294	37.6648	15.8915	12.3428	17.3279
ENSRNOG00000060615_Rai1	1.0283	4.08677e-112	4.76528e-111	2398.91	2610.11	2499.27	1177.56	1218.5	1273.95
ENSRNOG00000060687_Slc24a3	1.90533	2.40569e-16	6.08707e-16	118.397	114.824	112.994	39.7288	17.1427	30.4971
ENSRNOG00000060769_Hist1h2bd	1.03336	0.0150908	0.0197542	9.10748	8.56899	3.34798	0	1.37142	0.693117
ENSRNOG00000060853_Iah1	-1.09056	1.81696e-05	2.946e-05	27.3224	27.4208	31.8058	58.7986	76.7994	63.0736
ENSRNOG00000060899_AABR07040840	1.16683	0.000104834	0.000162123	67.3954	42.8449	37.6648	15.8915	21.257	18.021
ENSRNOG00000060949_Anxa8	-2.86098	6.60132e-48	3.39741e-47	34.6084	30.8484	22.5989	232.016	253.026	209.321
ENSRNOG00000060974_AABR07065448	1.50007	1.80775e-27	6.15712e-27	313.297	248.501	292.948	93.7599	94.6278	101.888
ENSRNOG00000060990_AABR07000382	2.03815	4.28819e-33	1.64612e-32	213.115	199.657	217.619	58.7986	41.8282	48.5182
ENSRNOG00000061050_Mboat2	1.383	1.09026e-182	2.21992e-181	2138.44	2187.66	2200.46	826.359	849.593	820.65
ENSRNOG00000061080_AABR07059168	1.63422	2.81017e-74	2.15749e-73	670.311	635.819	646.16	211.357	202.97	207.242
ENSRNOG00000061100_Tmem150a	1.3217	1.88823e-33	7.3156e-33	409.837	461.868	399.247	157.326	163.199	178.131
ENSRNOG00000061230_L1cam	2.77359	0	0	2613.85	2598.97	2635.7	375.04	379.883	381.907
ENSRNOG00000061365_AABR07007055	1.76886	2.6605e-55	1.56923e-54	411.658	434.448	450.303	130.31	118.628	127.533
ENSRNOG00000061467_AABR07043772	1.44244	1.70705e-05	2.77112e-05	40.0729	35.9897	49.3827	20.659	6.17138	13.1692
ENSRNOG00000061533_AABR07001926	1.03584	3.45235e-12	7.6115e-12	229.509	202.228	184.976	98.5274	103.542	89.4121
ENSRNOG00000061539_AABR07028906	1.80434	8.08423e-07	1.40537e-06	32.7869	35.1328	44.3607	11.1241	2.05713	10.3968
ENSRNOG00000061650_AC128059	1.65356	0.000123148	0.000189461	10.929	9.42589	8.36995	0	0	0
ENSRNOG00000061691_AABR07030939	2.11039	1.46588e-10	3.03886e-10	36.4299	50.557	64.4486	7.94576	10.2856	7.62429
ENSRNOG00000061731_Plxnb3	2.0174	0	0	6868.86	7120.83	7017.37	1690.86	1731.41	1749.43
ENSRNOG00000061857_Mgst2	-1.7391	4.52976e-20	1.28761e-19	49.1804	47.9863	36.8278	157.326	153.599	158.031
ENSRNOG00000061862_Zbtb10	1.0137	1.21864e-34	4.84959e-34	775.957	779.778	781.753	319.419	425.825	384.68
ENSRNOG00000061902_Wbp1	1.3828	1.1372e-05	1.86431e-05	87.4318	159.383	209.249	52.442	44.5711	51.9838
ENSRNOG00000061910_Igfbp3	-2.53099	0	0	1023.68	1089.98	1059.64	6246.96	6141.21	6125.07
ENSRNOG00000061968_AABR07064878	1.12285	7.23872e-39	3.12981e-38	630.238	719.795	629.42	290.815	303.083	307.744
ENSRNOG00000061994_Rn60_10_0615	1.61849	0.000195596	0.0002968	10.929	6.85519	12.5549	0	0	0.693117
ENSRNOG00000062003_Rn60_12_0112	1.239	0.00469062	0.00641894	5.46449	9.42589	14.2289	1.58915	2.05713	0.693117
ENSRNOG00000062008_Rn60_12_0104	2.21838	4.34891e-08	8.01446e-08	27.3224	23.1363	27.6208	1.58915	2.05713	3.46558
ENSRNOG00000062018_Rn60_20_0058	1.43386	0.000716523	0.00104486	27.3224	12.8535	16.7399	0	6.85709	2.77247
ENSRNOG00000062127_Rn60_1_2212	3.66137	0	0	5253.19	4978.58	5097.3	427.482	407.311	377.749
ENSRNOG00000062143_LOC100911830	-1.02847	1.15097e-08	2.18901e-08	242.259	365.039	356.56	627.715	673.366	745.794
ENSRNOG00000062155_Rn60_1_2212	3.67949	1.48303e-153	2.47819e-152	690.347	586.976	607.658	39.7288	52.7996	40.8939
ENSRNOG00000062158_Rn60_1_2212	3.29293	4.05318e-268	1.30945e-266	1335.16	1206.51	1222.01	158.915	122.056	107.433
ENSRNOG00000062168_Rn60_2_1880	1.18086	0.000665636	0.000972408	32.7869	44.5587	27.6208	6.35661	10.9713	18.7142
