# Supplementary material for: Aquaporin 1 overexpression may enhance glioma tumorigenesis by interacting with the transcriptional regulation networks of Foxo4, Maz, and E2F families
Source: Chin Neurosurg J. 2023 Dec 6;9:34. doi: 10.1186/s41016-023-00342-3 (PMC10698900; doi:10.1186/s41016-023-00342-3)
Supplement: Supplementary file 2 — Additional file 2. [file 41016_2023_342_MOESM2_ESM.xlsx]

## Sheet: DEGs-up
Functional analysis of up-regulated DEGs
Category	ID	Name	Source	p-value	q-value Bonferroni	q-value FDR B&H	q-value FDR B&Y	Hit Count in Query List	Hit Count in Genome	Hit in Query List
Disease	C0017636	Glioblastoma	DisGeNET Curated	3.624e-14	2.724e-10	2.724e-10	2.589e-09	160	1851	RRAD,ME1,NDRG2,ADARB2,NDRG1,SAT1,MGP,JAG1,FGF7,FGF9,CCL5,GPNMB,MMP2,MERTK,MMP9,CCL22,ALK,AGAP2,FOXM1,ANGPT1,ANGPT2,FOS,FOSB,SH3GL2,BCAN,MSI1,APOD,AQP1,PDPN,LRIG3,STS,DUOXA1,PLPP3,MTHFR,TET1,CTNNA3,DCHS1,SMARCA2,CD274,ATF3,ATP1B2,DKK3,GAB1,MYCN,PLK2,ATP7B,TNFSF13,HOPX,BCHE,BCL6,KDM6B,KMT2E,GFAP,BDNF,GJA1,BMP1,DUOX1,NEO1,NF1,PER3,RBMS3,GLI1,GLI2,PHLPP1,SYT1,NOTCH1,CA9,TCF4,TCN2,SYNM,CMTM4,DOCK9,CAS…
Disease	C0036341	Schizophrenia	DisGeNET Curated	1.295e-12	9.736e-09	4.868e-09	4.626e-08	137	1561	ABCA1,SYN3,MAP2,MARK1,ACHE,CHDH,LGR4,SORT1,SAT1,IFITM3,JAG1,PPP1R1B,NUFIP2,KMT2A,MMP9,ALK,PPP1R9A,ITGA8,NTNG1,BCAN,APOD,CDC42EP3,SLC1A3,PKNOX2,ARHGAP4,PPARGC1B,SHANK2,MTHFR,TET1,CTNNA3,SMARCA2,ATF3,SNAP25,DKK3,GABBR1,SOX5,TNFSF13,BCHE,GFAP,GFRA1,GFRA2,BDNF,PCDH17,GGTA1P,MAPK8IP3,SYNGAP1,BMP1,NTNG2,PER3,RBMS3,VAMP1,C3,ACSL6,TCF4,TCF7L2,NRGN,NTRK2,CASP1,GRIA2,GRIA4,GRIN2A,NR3C1,CCND2,GSTM2,GSTT1,P2…
Disease	C0006118	Brain Neoplasms	DisGeNET Curated	5.128e-11	3.855e-07	1.285e-07	1.221e-06	69	619	ABCA1,ACHE,ADARB2,SAT1,JAG1,FGF9,CCL5,GPNMB,MMP2,MERTK,MMP9,ALK,FOXM1,ANGPT1,MSI1,PMEL,TXNIP,PDPN,MTHFR,SNCA,SUFU,MYCN,SEPT9,BCL6,KDM6B,GFAP,GFRA1,BDNF,MAPK8IP3,GJA1,NF1,GLI1,SYT1,NOTCH1,CA9,TCF4,TCF7L2,NTRK2,TEK,CCND2,TGFA,GSTT1,COL18A1,P2RX3,P2RX7,P2RY1,PAEP,CDH11,HGF,CLU,QPCT,VEGFA,MAP3K8,WNT5A,ID4,CCN1,CST3,IL12A,PTCH1,ITGAV,PTN,OLIG1,KIT,L1CAM,ABCB6,LIG4,EGR1,P3H2,EPAS1
Disease	C0029408	Degenerative polyarthritis	DisGeNET Curated	1.451e-10	1.091e-06	2.728e-07	2.592e-06	88	904	ABCA1,MGP,JAG1,CCL5,GPNMB,MMP2,MMP9,CCL22,ANGPT1,CILP,FOS,FOSB,PPARGC1B,STS,TET1,DAPP1,DKK3,GADD45B,ATP7B,TNFSF13,GAS6,BDNF,GJA1,NFATC4,GLI1,SYT1,C3,MCF2L,NOTCH1,TCF4,CASP1,NR3C1,CXCL1,TGFA,TGFB2,P2RX7,TLR5,CLEC3B,PADI2,TNXB,CDH11,HGF,PDE4A,TRPS1,HMOX1,CLU,HP,PIK3R1,PLA2G4A,COL14A1,VCAM1,COL1A1,VEGFA,COL3A1,SLC25A27,COL9A2,COL9A3,COL11A2,COL13A1,HYAL1,WNT5A,CD207,PTGES,PPARA,ZFP36,CCN1,IL4R,CTSS,…
Disease	C0007102	Malignant tumor of colon	DisGeNET Curated	5.193e-10	3.904e-06	7.809e-07	7.42e-06	150	1915	ABCA1,EYA4,CHDH,APC2,RRAD,ME1,NDRG2,RXRG,NDRG1,SAT1,IFITM3,JAG1,MITF,ANTXR1,KMT2A,FGF7,FGF9,CCL5,CCL7,MMP2,MMP9,MMP17,ALK,PHF21B,ALPG,FOXM1,ANGPT1,FOS,FOSB,BMF,ENC1,HIPK2,NTNG1,MSI1,PMEL,AQP1,LSR,PPARGC1B,STS,MTHFR,TET1,MYLIP,ZBTB10,ATF3,DKK3,MYCN,GADD45B,SMG1,SPN,ACRBP,SEPT9,WASF3,KDM6B,BDNF,STC1,GJA1,BMP1,NF1,PER3,RBMS3,GLI1,GLI2,PHLPP1,C3,MBD4,NOTCH1,CA9,TCF4,TCF7L2,NTRK2,OAS1,GRIN2A,NR3C1,TEK…
Transcription Factor Binding Site	TTGTTT_V$FOXO4_01	TTGTTT_V$FOXO4_01	TFBS	5.272e-09	3.226e-06	2.516e-06	1.76e-05	150	1603	EPHB3,NCALD,MARK1,CLK4,ADARB2,RXRG,SORT1,NDRG1,TRPM3,JAG1,SCN3A,MITF,KMT2A,FGF7,FGF9,MLLT6,FBXO32,ARHGAP20,OGT,ANGPT1,ANGPT2,FOSB,ZNF280C,BMF,ENC1,FRMPD1,APBA1,CPEB3,ITGA10,SESN3,MSI1,PMEL,ABLIM3,BTBD3,TXNIP,RHOB,PKNOX2,PLPP3,SLC16A2,CXXC4,CTNNA3,SMARCA2,RASD1,ATP1B2,FAIM2,STARD13,SOX5,FILIP1,SMG1,MYLK,BCL6,KMT2E,GFRA1,BDNF,PCDH17,STC1,APOM,NEO1,NF1,CSNK1G1,C1S,NMBR,GPLD1,TCF4,TCF7L2,SYNM,NTRK2,D…
Transcription Factor Binding Site	GGGAGGRR_V$MAZ_Q6	GGGAGGRR_V$MAZ_Q6	TFBS	1.434e-08	8.778e-06	2.516e-06	1.76e-05	165	1838	ABCA1,MAPT,APC2,ADAM11,MDFI,NDRG2,RXRG,MEN1,MGAT3,HIST2H2BE,CLIC5,MGP,FCGR2B,RAPGEF3,JAG1,MITF,KMT2A,FGF7,FGF9,MLLT6,FGF11,MMP2,CX3CL1,AGAP2,ALPG,TRIM46,SYT3,CILP,FOS,FOSB,BMF,PPM1E,ITGA10,SESN3,KLF15,MSI1,AQP1,CDC42EP3,RHOB,DNAI1,SHANK2,SCUBE2,SLC16A2,DAPP1,SMARCA2,ZBTB10,SNAP25,ATP1A2,SNCA,ATP1B2,SLC12A7,SUFU,GABBR1,SOX5,MYCN,GADD45B,TOB2,TNFSF13,PPP1R12B,GATA3,MYOZ2,HIC2,NR6A1,SIX4,KMT2E,BDNF,…
Transcription Factor Binding Site	AACTTT_UNKNOWN	AACTTT_UNKNOWN	TFBS	1.572e-08	9.623e-06	2.516e-06	1.76e-05	143	1531	IGSF6,NCALD,EYA4,HIPK1,SLC24A3,NCKAP5,MDFI,RYR3,ADRB2,TRPM3,JAG1,PPP1R1B,MITF,KMT2A,FGF9,MMP2,MERTK,ALK,CAVIN2,ARAP2,ANGPT2,FOS,FOSB,SH3GL2,ZNF280C,BMF,PPM1E,APBA1,SESN3,AQP1,SLC1A3,BTBD3,RHOB,PPARGC1B,SHANK2,SCUBE2,PLPP3,MYLIP,CXXC4,CTNNA3,SMARCA2,ATF3,SNCA,SUFU,NFAT5,SOX5,FILIP1,TOB2,IQGAP2,MYOZ2,BCHE,NR6A1,BCL6,GFRA1,BDNF,STC1,GJA1,BMP1,NTNG2,ZFP36L1,RBMS3,NFATC4,SYNE2,NOTCH1,TCF4,CACNB1,TCF7L…
GO: Biological Process	GO:2000026	regulation of multicellular organismal development	GO	3.064e-18	2.154e-14	2.154e-14	2.033e-13	183	1893	EPHB3,MAP2,MAPT,ACHE,HIPK1,FRMD7,TMEM176A,LGR4,SOX8,RXRG,ADRB2,MGP,RAPGEF3,JAG1,MITF,ADAMTS20,FGF7,FGF9,CCL5,MMP9,CX3CL1,AGAP2,SEMA6B,ZNF703,SEMA4D,OGT,FMOD,ANGPT2,FOXO6,TMEM176B,SYT3,FOS,PPP1R9A,ENC1,CPEB3,HIPK2,LRRC4C,ANKRD6,AQP1,RHOB,ARHGAP4,PPARGC1B,DUOXA1,ZFHX3,SNAP25,SUFU,INPP5J,STARD13,SOX5,MYCN,SERPINB7,KDM5B,TOB2,PLK2,TNFSF13,HOPX,WASF3,GAS6,GATA3,BCL6,SIX4,KMT2E,GFAP,BDNF,MAPK8IP3,SYNGA…
GO: Biological Process	GO:0045595	regulation of cell differentiation	GO	1.362e-16	9.578e-13	3.454e-13	3.259e-12	165	1699	EPHB3,ABCA1,ZNF613,MAP2,MAPT,ACHE,FRMD7,APC2,TMEM176A,SOX8,ATAT1,MEN1,SORT1,MELTF,JAG1,MITF,ADAMTS20,FGF9,CCL5,CX3CL1,SEMA6B,ZNF703,SEMA4D,OGT,FMOD,FOXO6,TMEM176B,SYT3,FOS,PPP1R9A,ENC1,CPEB3,LRRC4C,ARHGAP4,PPARGC1B,DUOXA1,ZFHX3,SNAP25,SUFU,INPP5J,SOX5,MYCN,TOB2,PLK2,HOPX,GAS6,GATA3,BCL6,SIX4,KMT2E,GFAP,VSIR,BDNF,MAPK8IP3,SYNGAP1,LPIN1,GJA1,NF1,NFATC4,GLI1,GLI2,SYT1,MMD2,NOTCH1,CACNA1A,KIF13B,ACSL…
GO: Biological Process	GO:0022008	neurogenesis	GO	1.473e-16	1.036e-12	3.454e-13	3.259e-12	160	1628	EPHB3,MAP2,MAPT,MARK1,ACHE,HIPK1,FRMD7,SOX8,ATAT1,NDRG1,CLIC5,FMN1,JAG1,CCL5,MMP2,CX3CL1,ALK,SEMA6B,SEMA4D,LRFN1,FMOD,FOXO6,SYT3,PPP1R9A,ZNF280C,CNTNAP1,ENC1,CPEB3,HIPK2,NTNG1,KLF15,LRRC4C,APOD,SLC1A3,BTBD3,ARHGAP4,NRBP2,DUOXA1,PLPP3,EFHD1,TNN,DCHS1,ZFHX3,SNAP25,SUFU,FAIM2,INPP5J,SOX5,MYCN,PLK2,MYO6,WASF3,GAS6,GATA3,BCHE,BCL6,SIX4,GFAP,GFRA1,BDNF,MAPK8IP3,SYNGAP1,C1QL1,GJA1,NEO1,NTNG2,NF1,NFATC4,…
GO: Biological Process	GO:0016477	cell migration	GO	1.65e-15	1.161e-11	2.476e-12	2.336e-11	134	1300	EPHB3,TP53INP1,MAPT,MARK1,APC2,SOX8,ATP8A1,RAPGEF3,JAG1,ARID5B,MITF,FGF7,CCL5,CCL7,MMP2,MERTK,MMP9,CCL22,CX3CL1,SEMA6B,ZNF703,SEMA4D,ANGPT1,ANGPT2,ASAP3,DOCK10,APOD,CCDC141,AQP1,RHOB,PDPN,ARHGAP4,PLPP3,TNN,DCHS1,GPSM3,CD274,ATP1B1,ATP1B2,GAB1,STARD13,MYLK,SPN,GAS6,GATA3,SIX4,GFRA1,STC1,GJA1,NF1,GLI1,SYNE2,NOTCH1,GPLD1,CARMIL2,NTRK2,SRCIN1,TEK,CXCL1,CXCL3,NR2F1,OPHN1,TGFB2,TGFBR3,COL18A1,THY1,P2RY…
GO: Biological Process	GO:0048699	generation of neurons	GO	1.76e-15	1.238e-11	2.476e-12	2.336e-11	150	1528	EPHB3,MAP2,MAPT,MARK1,ACHE,HIPK1,FRMD7,SOX8,ATAT1,CLIC5,FMN1,JAG1,CCL5,MMP2,CX3CL1,ALK,SEMA6B,SEMA4D,LRFN1,FMOD,FOXO6,SYT3,PPP1R9A,ZNF280C,CNTNAP1,ENC1,CPEB3,HIPK2,NTNG1,LRRC4C,APOD,SLC1A3,BTBD3,ARHGAP4,NRBP2,DUOXA1,EFHD1,TNN,ZFHX3,SNAP25,SUFU,FAIM2,INPP5J,SOX5,MYCN,PLK2,MYO6,GAS6,GATA3,BCHE,BCL6,SIX4,GFAP,GFRA1,BDNF,MAPK8IP3,SYNGAP1,C1QL1,GJA1,NEO1,NTNG2,NF1,NFATC4,GLI2,SYT1,DCLK2,MMD2,NOTCH1,CA…
GO: Biological Process	GO:0051240	positive regulation of multicellular organismal process	GO	1.416e-14	9.958e-11	1.66e-11	1.566e-10	153	1610	EPHB3,MAPT,ACHE,HIPK1,LGR4,SOX8,MEN1,ADRB2,SCAMP5,RAPGEF3,JAG1,FGF7,FGF9,CCL5,MMP9,CX3CL1,IL17RB,AGAP2,ZNF703,SEMA4D,OGT,ANGPT1,ANGPT2,FOXO6,SYT3,FOS,PPP1R9A,ENC1,CPEB3,HIPK2,AQP1,RHOB,PDPN,PPARGC1B,DUOXA1,PLPP3,GPSM3,CD274,SOX5,SERPINB7,KDM5B,TOB2,TNFSF13,SPN,WASF3,GAS6,GATA3,BCL6,SIX4,KMT2E,GFAP,BDNF,MAPK8IP3,GJA1,BMP1,NFATC4,GLI1,GLI2,SYT1,C3,MMD2,NOTCH1,GPLD1,ACSL6,TCF4,TCF7L2,CARMIL2,NTRK2,C…
GO: Biological Process	GO:0030182	neuron differentiation	GO	1.885e-14	1.325e-10	1.788e-11	1.688e-10	138	1398	EPHB3,MAP2,MAPT,ACHE,HIPK1,FRMD7,SOX8,ATAT1,CLIC5,FMN1,JAG1,CCL5,MMP2,ALK,SEMA6B,SEMA4D,LRFN1,FMOD,FOXO6,SYT3,PPP1R9A,ZNF280C,CNTNAP1,ENC1,CPEB3,HIPK2,NTNG1,LRRC4C,APOD,SLC1A3,BTBD3,ARHGAP4,NRBP2,DUOXA1,EFHD1,TNN,ZFHX3,SNAP25,SUFU,FAIM2,INPP5J,SOX5,MYCN,PLK2,MYO6,GATA3,BCL6,GFAP,GFRA1,BDNF,MAPK8IP3,SYNGAP1,C1QL1,GJA1,NEO1,NTNG2,NF1,NFATC4,GLI2,SYT1,DCLK2,MMD2,NOTCH1,CACNA1A,KIF13B,ACSL6,TCF4,SZT2…
GO: Biological Process	GO:0001503	ossification	GO	2.035e-14	1.431e-10	1.788e-11	1.688e-10	61	404	ACHE,LGR4,SOX8,MEN1,SORT1,ADRB2,MGP,JAG1,FGF9,GPNMB,MMP2,MMP9,SEMA4D,PPARGC1B,DCHS1,SUFU,GABBR1,TOB2,STC1,IGSF10,GJA1,BMP1,NF1,GLI1,GLI2,NOTCH1,GPLD1,TCF7L2,TEK,TGFB2,TGFBR3,P2RX7,HEY1,CLEC3B,RFLNA,CDH11,HGF,CEBPD,PLA2G4A,COL1A1,VEGFA,COL11A2,COL13A1,WNT5A,ID4,DUOX2,RSAD2,IGFBP5,CCN1,SRGN,IL6R,HDAC4,GDPD2,PTCH1,PTH1R,PTN,IMPAD1,ZBTB40,SLC26A2,S1PR1,EGR2
GO: Biological Process	GO:0051094	positive regulation of developmental process	GO	3.427e-14	2.41e-10	2.677e-11	2.526e-10	132	1323	EPHB3,MAPT,ACHE,HIPK1,LGR4,SOX8,MEN1,ADRB2,RAPGEF3,JAG1,ADAMTS20,FGF7,FGF9,CCL5,MMP9,CX3CL1,AGAP2,ZNF703,SEMA4D,OGT,ANGPT2,FOXO6,SYT3,FOS,PPP1R9A,ENC1,CPEB3,HIPK2,AQP1,RHOB,PPARGC1B,DUOXA1,ZFHX3,SOX5,SERPINB7,KDM5B,TNFSF13,HOPX,SEPT9,WASF3,GAS6,GATA3,BCL6,SIX4,KMT2E,GFAP,VSIR,BDNF,MAPK8IP3,GJA1,BMP1,GLI1,GLI2,SYT1,C3,MMD2,NOTCH1,ACSL6,TCF4,TCF7L2,CARMIL2,NTRK2,NR3C1,TEK,TGFB2,TBX18,P2RX7,HEY1,ATO…
GO: Biological Process	GO:0051960	regulation of nervous system development	GO	6.78e-14	4.767e-10	4.767e-11	4.498e-10	99	881	EPHB3,MAP2,MAPT,ACHE,FRMD7,SOX8,RXRG,JAG1,CCL5,CX3CL1,SEMA6B,SEMA4D,FMOD,FOXO6,SYT3,PPP1R9A,ENC1,CPEB3,LRRC4C,ARHGAP4,DUOXA1,ZFHX3,SNAP25,SUFU,INPP5J,SOX5,MYCN,PLK2,WASF3,GATA3,BCL6,SIX4,GFAP,BDNF,MAPK8IP3,SYNGAP1,NF1,NFATC4,GLI1,GLI2,SYT1,MMD2,NOTCH1,CACNA1A,KIF13B,ACSL6,TCF4,TCF7L2,NTRK2,SRCIN1,NR3C1,NR2F1,THY1,HEY1,MACF1,TNR,CPEB1,HGF,ENPP2,ZMYND8,GPR37L1,MGLL,NLGN3,PLAG1,FLRT3,PLXNA2,PLXNB3,V…
GO: Biological Process	GO:0051674	localization of cell	GO	2.143e-13	1.507e-09	1.256e-10	1.185e-09	137	1428	EPHB3,TP53INP1,MAPT,MARK1,APC2,SOX8,ATP8A1,RAPGEF3,JAG1,ARID5B,MITF,FGF7,CCL5,CCL7,MMP2,MERTK,MMP9,CCL22,CX3CL1,SEMA6B,ZNF703,SEMA4D,ANGPT1,ANGPT2,ASAP3,DOCK10,APOD,CCDC141,AQP1,RHOB,PDPN,ARHGAP4,DNAI1,PLPP3,TNN,DCHS1,GPSM3,CD274,ATP1B1,ATP1B2,GAB1,STARD13,MYLK,SPN,GAS6,GATA3,SIX4,GFRA1,STC1,GJA1,DST,NF1,GLI1,SYNE2,NOTCH1,GPLD1,CARMIL2,NTRK2,SRCIN1,TEK,CXCL1,CXCL3,NR2F1,OPHN1,TGFB2,TGFBR3,COL18A1…
GO: Biological Process	GO:0048870	cell motility	GO	2.143e-13	1.507e-09	1.256e-10	1.185e-09	137	1428	EPHB3,TP53INP1,MAPT,MARK1,APC2,SOX8,ATP8A1,RAPGEF3,JAG1,ARID5B,MITF,FGF7,CCL5,CCL7,MMP2,MERTK,MMP9,CCL22,CX3CL1,SEMA6B,ZNF703,SEMA4D,ANGPT1,ANGPT2,ASAP3,DOCK10,APOD,CCDC141,AQP1,RHOB,PDPN,ARHGAP4,DNAI1,PLPP3,TNN,DCHS1,GPSM3,CD274,ATP1B1,ATP1B2,GAB1,STARD13,MYLK,SPN,GAS6,GATA3,SIX4,GFRA1,STC1,GJA1,DST,NF1,GLI1,SYNE2,NOTCH1,GPLD1,CARMIL2,NTRK2,SRCIN1,TEK,CXCL1,CXCL3,NR2F1,OPHN1,TGFB2,TGFBR3,COL18A1…
GO: Biological Process	GO:0030334	regulation of cell migration	GO	2.379e-13	1.673e-09	1.262e-10	1.191e-09	87	742	TP53INP1,ATP8A1,RAPGEF3,JAG1,FGF7,CCL5,CCL7,MMP2,MMP9,CX3CL1,SEMA6B,ZNF703,SEMA4D,ANGPT1,ANGPT2,DOCK10,APOD,AQP1,RHOB,PDPN,ARHGAP4,PLPP3,GPSM3,CD274,GAB1,STARD13,MYLK,GAS6,GATA3,STC1,NF1,GLI1,SYNE2,NOTCH1,GPLD1,CARMIL2,SRCIN1,TEK,CXCL1,CXCL3,TGFB2,TGFBR3,COL18A1,THY1,ATOH8,MACF1,CD74,PAWR,PADI2,CPEB1,HGF,ENPP2,HMOX1,TMEFF2,PIK3R1,PLXNA2,PLXNB3,COL1A1,VEGFA,COL3A1,P2RY12,PODXL,HYAL1,WNT5A,IGFBP5,C…
GO: Biological Process	GO:0051270	regulation of cellular component movement	GO	2.513e-13	1.767e-09	1.262e-10	1.191e-09	96	860	TP53INP1,MAPT,ATP8A1,RAPGEF3,JAG1,FGF7,CCL5,CCL7,MMP2,MMP9,CX3CL1,SEMA6B,ZNF703,SEMA4D,ANGPT1,ANGPT2,ANK2,DOCK10,APOD,AQP1,RHOB,PDPN,ARHGAP4,PLPP3,CTNNA3,GPSM3,CD274,ATP1A2,GAB1,STARD13,MYLK,GAS6,GATA3,BCL6,STC1,NF1,GLI1,SYNE2,NOTCH1,GPLD1,CARMIL2,SRCIN1,TEK,CXCL1,CXCL3,TGFB2,TGFBR3,COL18A1,THY1,ATOH8,MACF1,CD74,PAWR,PADI2,CPEB1,HGF,PDE4B,ENPP2,HMOX1,TMEFF2,PIK3R1,FXYD1,PLXNA2,PLXNB3,COL1A1,VEGFA…
GO: Biological Process	GO:0006928	movement of cell or subcellular component	GO	6.07e-13	4.268e-09	2.846e-10	2.685e-09	166	1882	EPHB3,TP53INP1,MAPT,MARK1,APC2,SOX8,ATP8A1,RAPGEF3,STARD9,JAG1,ARID5B,MITF,FGF7,CCL5,CCL7,MMP2,MERTK,MMP9,CCL22,CX3CL1,SEMA6B,ZNF703,SEMA4D,FMOD,ANGPT1,ANGPT2,ANK2,KIF21A,SH3GL2,ZNF280C,APBA1,ASAP3,DOCK10,APOD,CCDC141,AQP1,RHOB,PDPN,ARHGAP4,DNAI1,PLPP3,TNN,MYLIP,CTNNA3,DCHS1,GPSM3,CD274,ATP1A2,ATP1B1,ATP1B2,GAB1,STARD13,KIF21B,MYLK,SPN,MYO6,GAS6,GATA3,BCL6,SIX4,GFRA1,BDNF,MAPK8IP3,STC1,GJA1,NEO1,…
GO: Biological Process	GO:0045664	regulation of neuron differentiation	GO	2.028e-12	1.426e-08	8.914e-10	8.41e-09	78	655	EPHB3,MAP2,MAPT,ACHE,FRMD7,SOX8,JAG1,CCL5,SEMA6B,SEMA4D,FMOD,FOXO6,SYT3,PPP1R9A,ENC1,CPEB3,LRRC4C,ARHGAP4,DUOXA1,ZFHX3,SNAP25,INPP5J,SOX5,MYCN,PLK2,GATA3,BCL6,GFAP,BDNF,MAPK8IP3,SYNGAP1,NF1,NFATC4,GLI2,SYT1,MMD2,NOTCH1,CACNA1A,KIF13B,ACSL6,TCF4,NTRK2,SRCIN1,NR3C1,NR2F1,THY1,HEY1,MACF1,TNR,CPEB1,HGF,ZMYND8,GPR37L1,MGLL,NLGN3,PLXNA2,PLXNB3,VEGFA,AKAP5,WNT5A,ID4,SS18L1,DIXDC1,SSH2,SEMA3E,RNF112,ZEB2…
GO: Biological Process	GO:0050803	regulation of synapse structure or activity	GO	2.338e-12	1.644e-08	9.671e-10	9.125e-09	45	272	EPHB3,MAPT,KMT2A,MMP9,PPP1R9A,CPEB3,BCAN,SHANK2,SNAP25,SNCA,PLK2,MYO6,SIX4,GFAP,BDNF,PCDH17,SYNGAP1,NF1,NFATC4,NRGN,NTRK2,GRIN2A,NR3C1,P2RX3,TNR,CPEB1,ZMYND8,MGLL,NLGN3,FLRT3,WNT5A,LRRN3,NCAN,SLITRK5,PRKCA,PRKCZ,CLSTN3,PTN,KCNJ10,DMPK,KIT,LRRC4B,EFNA5,EGR1,EGR2
GO: Biological Process	GO:0040011	locomotion	GO	3.073e-12	2.161e-08	1.201e-09	1.133e-08	154	1735	EPHB3,TP53INP1,MAPT,MARK1,APC2,SOX8,ATP8A1,IFITM3,RAPGEF3,JAG1,ARID5B,MITF,FGF7,CCL5,CCL7,MMP2,MERTK,MMP9,CCL22,CX3CL1,SEMA6B,ZNF703,SEMA4D,FMOD,ANGPT1,ANGPT2,ZNF280C,ASAP3,DOCK10,IFITM2,APOD,CCDC141,AQP1,RHOB,PDPN,ARHGAP4,DNAI1,PLPP3,TNN,DCHS1,GPSM3,CD274,ATP1A2,SNCA,ATP1B1,ATP1B2,GAB1,STARD13,MYLK,SPN,GAS6,GATA3,SIX4,GFRA1,BDNF,MAPK8IP3,STC1,GJA1,NEO1,DST,NF1,GLI1,GLI2,SYNE2,NOTCH1,GPLD1,CARMIL…
GO: Biological Process	GO:0050767	regulation of neurogenesis	GO	4.999e-12	3.515e-08	1.85e-09	1.746e-08	87	784	EPHB3,MAP2,MAPT,ACHE,FRMD7,SOX8,JAG1,CCL5,CX3CL1,SEMA6B,SEMA4D,FMOD,FOXO6,SYT3,PPP1R9A,ENC1,CPEB3,LRRC4C,ARHGAP4,DUOXA1,ZFHX3,SNAP25,INPP5J,SOX5,MYCN,PLK2,GATA3,BCL6,GFAP,BDNF,MAPK8IP3,SYNGAP1,NF1,NFATC4,GLI2,SYT1,MMD2,NOTCH1,CACNA1A,KIF13B,ACSL6,TCF4,TCF7L2,NTRK2,SRCIN1,NR3C1,NR2F1,THY1,HEY1,MACF1,TNR,CPEB1,HGF,ENPP2,ZMYND8,GPR37L1,MGLL,NLGN3,PLAG1,PLXNA2,PLXNB3,VEGFA,COL3A1,AKAP5,P2RY12,WNT5A,I…
GO: Biological Process	GO:0030030	cell projection organization	GO	7.075e-12	4.975e-08	2.488e-09	2.347e-08	132	1423	EPHB3,MAP2,MAPT,ACHE,FRMD7,CLIC5,ZMYND10,FMN1,CCL5,MMP2,SEMA6B,SEMA4D,LRFN1,FMOD,FOXO6,SYT3,PPP1R9A,ZNF280C,CNTNAP1,ENC1,CPEB3,ITGA8,NTNG1,LRRC4C,APOD,ABLIM3,AQP1,CDC42EP3,BTBD3,ARHGAP4,DNAI1,EFHD1,TNN,SNAP25,INPP5J,CATIP,PLK2,SPAG1,MYLK,MYO6,SEPT9,WASF3,GATA3,GFAP,GFRA1,BDNF,MAPK8IP3,SYNGAP1,LPIN1,GJA1,NEO1,NTNG2,NFATC4,GLI2,SYT1,NOTCH1,CACNA1A,KIF13B,ACSL6,CARMIL2,TBC1D30,SZT2,NTRK2,SRCIN1,NR3C…
GO: Biological Process	GO:0031175	neuron projection development	GO	7.81e-12	5.492e-08	2.615e-09	2.468e-08	99	953	EPHB3,MAP2,MAPT,ACHE,FRMD7,FMN1,MMP2,SEMA6B,SEMA4D,LRFN1,FMOD,FOXO6,SYT3,PPP1R9A,ZNF280C,CNTNAP1,ENC1,CPEB3,NTNG1,LRRC4C,APOD,BTBD3,ARHGAP4,EFHD1,TNN,SNAP25,INPP5J,PLK2,MYO6,GATA3,GFAP,GFRA1,BDNF,MAPK8IP3,SYNGAP1,GJA1,NEO1,NTNG2,NFATC4,GLI2,SYT1,NOTCH1,CACNA1A,KIF13B,ACSL6,SZT2,NTRK2,SRCIN1,NR3C1,NR2F1,OPHN1,TGFB2,THY1,MACF1,TNR,CDH11,CPEB1,HGF,ZMYND8,MGLL,NLGN3,CLU,FLRT3,PLP1,PLXNA2,PLXNB3,VEGFA…
GO: Biological Process	GO:2000145	regulation of cell motility	GO	9.241e-12	6.498e-08	2.954e-09	2.787e-08	87	793	TP53INP1,ATP8A1,RAPGEF3,JAG1,FGF7,CCL5,CCL7,MMP2,MMP9,CX3CL1,SEMA6B,ZNF703,SEMA4D,ANGPT1,ANGPT2,DOCK10,APOD,AQP1,RHOB,PDPN,ARHGAP4,PLPP3,GPSM3,CD274,GAB1,STARD13,MYLK,GAS6,GATA3,STC1,NF1,GLI1,SYNE2,NOTCH1,GPLD1,CARMIL2,SRCIN1,TEK,CXCL1,CXCL3,TGFB2,TGFBR3,COL18A1,THY1,ATOH8,MACF1,CD74,PAWR,PADI2,CPEB1,HGF,ENPP2,HMOX1,TMEFF2,PIK3R1,PLXNA2,PLXNB3,COL1A1,VEGFA,COL3A1,P2RY12,PODXL,HYAL1,WNT5A,IGFBP5,C…
GO: Biological Process	GO:0001944	vasculature development	GO	1.075e-11	7.558e-08	3.286e-09	3.101e-08	78	677	EPHB3,HIPK1,ADRB2,SAT1,RAPGEF3,JAG1,ANTXR1,FGF9,CCL5,MMP2,MMP9,CX3CL1,FOXM1,ANGPT1,ANGPT2,HIPK2,RNF213,APOD,AQP1,PLCD3,RHOB,PDPN,PLPP3,SMARCA2,SUFU,STARD13,SERPINB7,MYLK,GJA1,NF1,ZFP36L1,NFATC4,C3,NOTCH1,GPLD1,TCF4,TCF7L2,PRICKLE1,NTRK2,TEK,TFAP2B,TGFA,TGFB2,TGFBR3,COL18A1,THY1,HEY1,ADAMTS6,HGF,ENPP2,HMOX1,UBP1,COL1A1,VEGFA,COL3A1,COL4A3,HYAL1,WNT5A,CCN1,PRKCA,PRKCB,SEMA3E,ITGAV,PTGIS,PTN,JUN,OPT…
GO: Biological Process	GO:0040012	regulation of locomotion	GO	1.347e-11	9.476e-08	3.948e-09	3.725e-08	92	866	TP53INP1,ATP8A1,IFITM3,RAPGEF3,JAG1,FGF7,CCL5,CCL7,MMP2,MMP9,CX3CL1,SEMA6B,ZNF703,SEMA4D,ANGPT1,ANGPT2,DOCK10,IFITM2,APOD,AQP1,RHOB,PDPN,ARHGAP4,PLPP3,GPSM3,CD274,SNCA,GAB1,STARD13,MYLK,GAS6,GATA3,STC1,NF1,GLI1,SYNE2,NOTCH1,GPLD1,CARMIL2,SRCIN1,TEK,CXCL1,CXCL3,TGFB2,TGFBR3,COL18A1,THY1,ATOH8,MACF1,CD74,PAWR,PADI2,CPEB1,HGF,ENPP2,HMOX1,TMEFF2,PIK3R1,PLXNA2,PLXNB3,COL1A1,VEGFA,COL3A1,P2RY12,PODXL,H…
GO: Biological Process	GO:0030335	positive regulation of cell migration	GO	1.503e-11	1.057e-07	4.228e-09	3.989e-08	59	445	ATP8A1,RAPGEF3,FGF7,CCL5,CCL7,MMP2,MMP9,CX3CL1,SEMA6B,ZNF703,SEMA4D,ANGPT1,AQP1,RHOB,PDPN,PLPP3,GPSM3,CD274,MYLK,GAS6,GATA3,GLI1,SYNE2,NOTCH1,GPLD1,CARMIL2,TEK,CXCL1,CXCL3,TGFB2,COL18A1,ATOH8,CD74,PAWR,CPEB1,HGF,ENPP2,PIK3R1,COL1A1,VEGFA,PODXL,HYAL1,WNT5A,CCN1,PRKCA,IL6R,SEMA3E,DOCK4,IL12A,HDAC4,IRS1,ITGAV,JUN,PTPRZ1,SEMA3B,KIT,S1PR1,SEMA3D,EGR1
GO: Biological Process	GO:0060284	regulation of cell development	GO	2.315e-11	1.628e-07	6.26e-09	5.907e-08	100	985	EPHB3,MAP2,MAPT,ACHE,FRMD7,SOX8,MELTF,JAG1,CCL5,CX3CL1,SEMA6B,ZNF703,SEMA4D,FMOD,FOXO6,SYT3,PPP1R9A,ENC1,CPEB3,LRRC4C,ARHGAP4,DUOXA1,ZFHX3,SNAP25,INPP5J,SOX5,MYCN,PLK2,GATA3,BCL6,GFAP,BDNF,MAPK8IP3,SYNGAP1,NF1,NFATC4,GLI2,SYT1,MMD2,NOTCH1,CACNA1A,KIF13B,ACSL6,TCF4,TCF7L2,NTRK2,SRCIN1,NR3C1,NR2F1,TGFB2,TGFBR3,THY1,HEY1,MACF1,AKAP13,PAWR,RFLNA,TNR,CPEB1,HGF,ENPP2,ZMYND8,GPR37L1,MGLL,NLGN3,PLAG1,COL…
GO: Biological Process	GO:0048666	neuron development	GO	2.592e-11	1.822e-07	6.75e-09	6.369e-08	109	1114	EPHB3,MAP2,MAPT,ACHE,FRMD7,ATAT1,CLIC5,FMN1,MMP2,ALK,SEMA6B,SEMA4D,LRFN1,FMOD,FOXO6,SYT3,PPP1R9A,ZNF280C,CNTNAP1,ENC1,CPEB3,NTNG1,LRRC4C,APOD,SLC1A3,BTBD3,ARHGAP4,EFHD1,TNN,SNAP25,INPP5J,PLK2,MYO6,GATA3,GFAP,GFRA1,BDNF,MAPK8IP3,SYNGAP1,C1QL1,GJA1,NEO1,NTNG2,NFATC4,GLI2,SYT1,DCLK2,NOTCH1,CACNA1A,KIF13B,ACSL6,SZT2,NTRK2,SRCIN1,NR3C1,NR2F1,OPHN1,TGFB2,THY1,HEY1,MACF1,TNR,CDH11,CPEB1,HGF,ZMYND8,MGLL,…
GO: Biological Process	GO:0001568	blood vessel development	GO	2.75e-11	1.934e-07	6.906e-09	6.516e-08	75	651	EPHB3,HIPK1,ADRB2,SAT1,RAPGEF3,JAG1,ANTXR1,FGF9,CCL5,MMP2,MMP9,CX3CL1,FOXM1,ANGPT1,ANGPT2,HIPK2,RNF213,APOD,AQP1,PLCD3,RHOB,PLPP3,SUFU,STARD13,SERPINB7,MYLK,GJA1,NF1,ZFP36L1,NFATC4,C3,NOTCH1,GPLD1,TCF4,TCF7L2,PRICKLE1,NTRK2,TEK,TFAP2B,TGFA,TGFB2,TGFBR3,COL18A1,THY1,HEY1,ADAMTS6,HGF,ENPP2,HMOX1,UBP1,COL1A1,VEGFA,COL3A1,COL4A3,HYAL1,WNT5A,CCN1,PRKCA,PRKCB,SEMA3E,ITGAV,PTGIS,PTN,JUN,OPTC,PLXDC1,S1PR…
GO: Biological Process	GO:0007155	cell adhesion	GO	3.314e-11	2.33e-07	8.036e-09	7.582e-08	137	1530	EPHB3,ACHE,MEN1,MELTF,ADRB2,FMN1,TESK2,ATXN3,ANTXR1,CCL5,GPNMB,MMP2,MERTK,CX3CL1,CD200,ZNF703,SEMA4D,NAT8B,FBLN5,ANGPT1,ANGPT2,CNTNAP1,APBA1,ITGA10,ITGA8,BCAN,APOD,RHOB,PDPN,PLPP3,TNN,CTNNA3,DCHS1,CD274,ATP1B1,ATP1B2,PDZD2,CTNNAL1,SPN,GAS6,GATA3,BCL6,VSIR,PCDH17,NEO1,DST,NF1,GADD45G,ZFP36L1,GLI2,CLDN20,NOTCH1,KIF13B,FBLN7,CARMIL2,SRCIN1,TEK,TGFB2,TBX18,COL18A1,THY1,P2RX7,MACF1,CD74,PAWR,TNR,CDH6,…
GO: Biological Process	GO:0048812	neuron projection morphogenesis	GO	3.916e-11	2.754e-07	9.18e-09	8.662e-08	73	630	EPHB3,MAP2,MAPT,ACHE,FMN1,SEMA6B,SEMA4D,LRFN1,FMOD,SYT3,PPP1R9A,ZNF280C,CNTNAP1,NTNG1,LRRC4C,BTBD3,ARHGAP4,TNN,GATA3,BDNF,MAPK8IP3,SYNGAP1,GJA1,NEO1,NTNG2,NFATC4,GLI2,SYT1,NOTCH1,CACNA1A,KIF13B,SZT2,NTRK2,SRCIN1,OPHN1,TGFB2,THY1,MACF1,TNR,CDH11,MGLL,NLGN3,CLU,FLRT3,PLXNA2,PLXNB3,VEGFA,AKAP5,WNT5A,SS18L1,SLITRK5,PRKCA,DIXDC1,PRKCZ,SSH2,SEMA3E,ZEB2,PTPRZ1,SEMA3B,NYAP1,KIF26B,STXBP5,L1CAM,ATL1,VANGL…
GO: Biological Process	GO:0051272	positive regulation of cellular component movement	GO	4.862e-11	3.419e-07	1.077e-08	1.017e-07	60	470	ATP8A1,RAPGEF3,FGF7,CCL5,CCL7,MMP2,MMP9,CX3CL1,SEMA6B,ZNF703,SEMA4D,ANGPT1,AQP1,RHOB,PDPN,PLPP3,GPSM3,CD274,MYLK,GAS6,GATA3,BCL6,GLI1,SYNE2,NOTCH1,GPLD1,CARMIL2,TEK,CXCL1,CXCL3,TGFB2,COL18A1,ATOH8,CD74,PAWR,CPEB1,HGF,ENPP2,PIK3R1,COL1A1,VEGFA,PODXL,HYAL1,WNT5A,CCN1,PRKCA,IL6R,SEMA3E,DOCK4,IL12A,HDAC4,IRS1,ITGAV,JUN,PTPRZ1,SEMA3B,KIT,S1PR1,SEMA3D,EGR1
GO: Biological Process	GO:2000147	positive regulation of cell motility	GO	4.903e-11	3.448e-07	1.077e-08	1.017e-07	59	458	ATP8A1,RAPGEF3,FGF7,CCL5,CCL7,MMP2,MMP9,CX3CL1,SEMA6B,ZNF703,SEMA4D,ANGPT1,AQP1,RHOB,PDPN,PLPP3,GPSM3,CD274,MYLK,GAS6,GATA3,GLI1,SYNE2,NOTCH1,GPLD1,CARMIL2,TEK,CXCL1,CXCL3,TGFB2,COL18A1,ATOH8,CD74,PAWR,CPEB1,HGF,ENPP2,PIK3R1,COL1A1,VEGFA,PODXL,HYAL1,WNT5A,CCN1,PRKCA,IL6R,SEMA3E,DOCK4,IL12A,HDAC4,IRS1,ITGAV,JUN,PTPRZ1,SEMA3B,KIT,S1PR1,SEMA3D,EGR1
GO: Biological Process	GO:0051241	negative regulation of multicellular organismal process	GO	5.229e-11	3.677e-07	1.114e-08	1.051e-07	109	1127	TMEM176A,LGR4,SOX8,NDRG2,MEN1,ADRB2,FCGR2B,RAPGEF3,JAG1,GPNMB,MMP2,CX3CL1,SEMA6B,SEMA4D,ANGPT1,ANGPT2,TMEM176B,APOD,ARHGAP4,MYLIP,CD274,ATP1A2,SUFU,INPP5J,STARD13,ARHGAP42,MYCN,TOB2,PLK2,PELI3,GAS6,GATA3,BCL6,SIX4,GFAP,VSIR,BDNF,STC1,SYNGAP1,GJA1,NF1,NFATC4,GLI2,NOTCH1,TCF4,TCF7L2,NOL3,PRICKLE1,CHADL,TEK,NR2F1,TGFB2,TBX18,TGFBR3,THY1,P2RX7,HEY1,CD74,PAWR,RFLNA,TNR,HGF,PDE4B,GPR37L1,HMOX1,NLGN3,PI…
GO: Biological Process	GO:0022610	biological adhesion	GO	5.719e-11	4.022e-07	1.183e-08	1.116e-07	137	1542	EPHB3,ACHE,MEN1,MELTF,ADRB2,FMN1,TESK2,ATXN3,ANTXR1,CCL5,GPNMB,MMP2,MERTK,CX3CL1,CD200,ZNF703,SEMA4D,NAT8B,FBLN5,ANGPT1,ANGPT2,CNTNAP1,APBA1,ITGA10,ITGA8,BCAN,APOD,RHOB,PDPN,PLPP3,TNN,CTNNA3,DCHS1,CD274,ATP1B1,ATP1B2,PDZD2,CTNNAL1,SPN,GAS6,GATA3,BCL6,VSIR,PCDH17,NEO1,DST,NF1,GADD45G,ZFP36L1,GLI2,CLDN20,NOTCH1,KIF13B,FBLN7,CARMIL2,SRCIN1,TEK,TGFB2,TBX18,COL18A1,THY1,P2RX7,MACF1,CD74,PAWR,TNR,CDH6,…
GO: Biological Process	GO:0000904	cell morphogenesis involved in differentiation	GO	8.081e-11	5.683e-07	1.624e-08	1.532e-07	88	840	EPHB3,MAP2,MAPT,ACHE,MELTF,CLIC5,FMN1,ANTXR1,MERTK,SEMA6B,ZNF703,SEMA4D,LRFN1,FMOD,PPP1R9A,ZNF280C,ITGA8,NTNG1,LRRC4C,SLC1A3,BTBD3,ARHGAP4,TNN,GATA3,BDNF,MAPK8IP3,STC1,SYNGAP1,GJA1,NEO1,NTNG2,NFATC4,GLI2,NBEAL2,NOTCH1,CACNA1A,KIF13B,TCF7L2,SZT2,NTRK2,SRCIN1,TEK,OPHN1,TGFB2,TGFBR3,COL18A1,THY1,HEY1,MACF1,PAWR,TNR,CDH11,HGF,ENPP2,MGLL,NLGN3,FLRT3,PLXNA2,PLXNB3,COL1A1,VEGFA,AKAP5,WNT5A,SS18L1,SLITRK…
GO: Biological Process	GO:0048514	blood vessel morphogenesis	GO	8.517e-11	5.989e-07	1.664e-08	1.57e-07	66	551	EPHB3,HIPK1,ADRB2,SAT1,RAPGEF3,JAG1,FGF9,CCL5,MMP2,MMP9,CX3CL1,FOXM1,ANGPT1,ANGPT2,HIPK2,RNF213,APOD,AQP1,PLCD3,RHOB,STARD13,MYLK,GJA1,NF1,ZFP36L1,NFATC4,C3,NOTCH1,GPLD1,TCF4,NTRK2,TEK,TFAP2B,TGFA,TGFB2,TGFBR3,COL18A1,THY1,HEY1,HGF,ENPP2,HMOX1,UBP1,VEGFA,COL3A1,COL4A3,HYAL1,WNT5A,CCN1,PRKCA,PRKCB,SEMA3E,ITGAV,PTGIS,PTN,JUN,OPTC,PLXDC1,S1PR1,VANGL2,EFNA1,EFNB2,EGR3,MMRN2,RORA,EPAS1
GO: Biological Process	GO:0040017	positive regulation of locomotion	GO	8.902e-11	6.26e-07	1.692e-08	1.596e-07	60	477	ATP8A1,RAPGEF3,FGF7,CCL5,CCL7,MMP2,MMP9,CX3CL1,SEMA6B,ZNF703,SEMA4D,ANGPT1,AQP1,RHOB,PDPN,PLPP3,GPSM3,CD274,MYLK,GAS6,GATA3,GLI1,SYNE2,NOTCH1,GPLD1,CARMIL2,TEK,CXCL1,CXCL3,TGFB2,COL18A1,ATOH8,CD74,PAWR,CPEB1,HGF,ENPP2,PIK3R1,COL1A1,VEGFA,PODXL,HYAL1,WNT5A,CCN1,PRKCA,IL6R,SEMA3E,DOCK4,IL12A,IL16,HDAC4,IRS1,ITGAV,JUN,PTPRZ1,SEMA3B,KIT,S1PR1,SEMA3D,EGR1
GO: Biological Process	GO:0022603	regulation of anatomical structure morphogenesis	GO	1.178e-10	8.287e-07	2.181e-08	2.058e-07	108	1128	EPHB3,MAP2,MAPT,ACHE,HIPK1,LGR4,SOX8,MELTF,ADRB2,RAPGEF3,FGF7,CCL5,CCL7,MMP9,CX3CL1,SEMA6B,ZNF703,SEMA4D,FMOD,ANGPT2,SYT3,PPP1R9A,HIPK2,LRRC4C,ANKRD6,AQP1,CDC42EP3,RHOB,PDPN,ARHGAP4,STARD13,TNFSF13,SEPT9,WASF3,GATA3,BCL6,SIX4,BDNF,SYNGAP1,GJA1,NF1,NFATC4,GLI1,CSNK1G1,SYT1,C3,NOTCH1,BRWD1,CACNA1A,KIF13B,TCF4,TCF7L2,TBC1D30,PRICKLE1,NTRK2,SRCIN1,TEK,TGFB2,TBX18,TGFBR3,THY1,HEY1,SH3D19,MACF1,AKAP13,…
GO: Biological Process	GO:0001525	angiogenesis	GO	2.364e-10	1.663e-06	4.122e-08	3.889e-07	58	464	EPHB3,HIPK1,ADRB2,SAT1,RAPGEF3,JAG1,FGF9,CCL5,MMP2,MMP9,CX3CL1,ANGPT1,ANGPT2,HIPK2,RNF213,APOD,AQP1,PLCD3,RHOB,STARD13,NF1,NFATC4,C3,NOTCH1,GPLD1,TCF4,TEK,TGFA,TGFB2,COL18A1,THY1,HEY1,HGF,ENPP2,HMOX1,UBP1,VEGFA,COL4A3,HYAL1,WNT5A,CCN1,PRKCA,PRKCB,SEMA3E,ITGAV,PTGIS,PTN,JUN,OPTC,PLXDC1,S1PR1,VANGL2,EFNA1,EFNB2,EGR3,MMRN2,RORA,EPAS1
GO: Biological Process	GO:0048667	cell morphogenesis involved in neuron differentiation	GO	2.375e-10	1.67e-06	4.122e-08	3.889e-07	68	590	EPHB3,MAP2,MAPT,ACHE,CLIC5,FMN1,SEMA6B,SEMA4D,LRFN1,FMOD,PPP1R9A,ZNF280C,NTNG1,LRRC4C,SLC1A3,BTBD3,ARHGAP4,TNN,GATA3,BDNF,MAPK8IP3,SYNGAP1,NEO1,NTNG2,NFATC4,GLI2,NOTCH1,CACNA1A,KIF13B,SZT2,NTRK2,SRCIN1,OPHN1,TGFB2,THY1,MACF1,TNR,CDH11,MGLL,NLGN3,FLRT3,PLXNA2,PLXNB3,VEGFA,AKAP5,WNT5A,SS18L1,SLITRK5,PRKCA,DIXDC1,SSH2,SEMA3E,ZEB2,PTPRZ1,SEMA3B,KIF26B,STXBP5,L1CAM,ATL1,VANGL2,SEMA3D,EFNA1,EFNA2,EFNA5…
GO: Biological Process	GO:0061564	axon development	GO	2.435e-10	1.712e-06	4.122e-08	3.889e-07	62	514	EPHB3,MAP2,MAPT,ACHE,MMP2,SEMA6B,SEMA4D,LRFN1,FMOD,ZNF280C,NTNG1,LRRC4C,APOD,ARHGAP4,TNN,GATA3,BDNF,MAPK8IP3,SYNGAP1,NEO1,NTNG2,GLI2,NOTCH1,CACNA1A,KIF13B,SZT2,NTRK2,OPHN1,TGFB2,THY1,MACF1,TNR,CDH11,MGLL,NLGN3,FLRT3,PLP1,PLXNA2,PLXNB3,VEGFA,WNT5A,SLITRK5,PRKCA,DIXDC1,SSH2,SEMA3E,ZEB2,JUN,PTPRZ1,SEMA3B,KIF26B,STXBP5,L1CAM,ATL1,VANGL2,SEMA3D,EFNA1,EFNA2,EFNA5,EFNB2,EGR2,RND2
GO: Biological Process	GO:0051093	negative regulation of developmental process	GO	2.462e-10	1.731e-06	4.122e-08	3.889e-07	92	914	ABCA1,TMEM176A,SOX8,MEN1,SORT1,MELTF,ADRB2,RAPGEF3,JAG1,FOXM1,SEMA6B,SEMA4D,ANGPT2,TMEM176B,ARHGAP4,ZFHX3,SUFU,INPP5J,STARD13,MYCN,TOB2,PLK2,HOPX,GAS6,GATA3,BCL6,SIX4,GFAP,BDNF,SYNGAP1,GJA1,NF1,NFATC4,GLI2,NOTCH1,TCF4,TCF7L2,TBC1D30,PRICKLE1,C1QL4,CHADL,TEK,NR2F1,TGFB2,TBX18,TGFBR3,THY1,HEY1,CD74,PAWR,RFLNA,TNR,GPR37L1,NLGN3,PIK3R1,VEGFA,COL3A1,COL4A3,TRPV1,P2RY12,WNT5A,ID4,PPARA,ZFP36,IGFBP5,SRG…
GO: Biological Process	GO:0048167	regulation of synaptic plasticity	GO	4.552e-10	3.201e-06	7.445e-08	7.024e-07	31	169	MAPT,KMT2A,MMP9,PPP1R9A,CPEB3,BCAN,SHANK2,SNAP25,SNCA,PLK2,MYO6,GFAP,BDNF,SYNGAP1,NF1,NFATC4,NRGN,NTRK2,GRIN2A,NR3C1,P2RX3,TNR,CPEB1,MGLL,NLGN3,PRKCZ,PTN,KCNJ10,KIT,EGR1,EGR2
GO: Biological Process	GO:0030198	extracellular matrix organization	GO	5.746e-10	4.041e-06	9.181e-08	8.663e-07	48	354	MELTF,ADAMTS20,ANTXR1,MMP2,MMP9,FBLN5,FMOD,ITGA10,ITGA8,BCAN,SNCA,GAS6,GFAP,BMP1,NF1,NOTCH1,CARMIL2,CHADL,TGFB2,COL18A1,SERAC1,TNR,TNXB,HAPLN2,JAM2,COL14A1,ADAMTSL4,VCAM1,COL1A1,COL3A1,COL4A3,COL4A4,COL9A2,COL9A3,COL11A2,COL12A1,COL13A1,COL16A1,OLFML2B,COL27A1,CCN1,NCAN,CST3,CTRB1,CTSS,ITGAV,ITGB4,OLFML2A
GO: Biological Process	GO:0007409	axonogenesis	GO	5.875e-10	4.132e-06	9.181e-08	8.663e-07	58	475	EPHB3,MAP2,MAPT,ACHE,SEMA6B,SEMA4D,LRFN1,FMOD,ZNF280C,NTNG1,LRRC4C,ARHGAP4,TNN,GATA3,BDNF,MAPK8IP3,SYNGAP1,NEO1,NTNG2,GLI2,NOTCH1,CACNA1A,KIF13B,SZT2,NTRK2,OPHN1,TGFB2,THY1,MACF1,TNR,CDH11,MGLL,NLGN3,FLRT3,PLXNA2,PLXNB3,VEGFA,WNT5A,SLITRK5,PRKCA,DIXDC1,SSH2,SEMA3E,ZEB2,PTPRZ1,SEMA3B,KIF26B,STXBP5,L1CAM,ATL1,VANGL2,SEMA3D,EFNA1,EFNA2,EFNA5,EFNB2,EGR2,RND2
GO: Biological Process	GO:0043062	extracellular structure organization	GO	6.326e-10	4.449e-06	9.671e-08	9.125e-07	48	355	MELTF,ADAMTS20,ANTXR1,MMP2,MMP9,FBLN5,FMOD,ITGA10,ITGA8,BCAN,SNCA,GAS6,GFAP,BMP1,NF1,NOTCH1,CARMIL2,CHADL,TGFB2,COL18A1,SERAC1,TNR,TNXB,HAPLN2,JAM2,COL14A1,ADAMTSL4,VCAM1,COL1A1,COL3A1,COL4A3,COL4A4,COL9A2,COL9A3,COL11A2,COL12A1,COL13A1,COL16A1,OLFML2B,COL27A1,CCN1,NCAN,CST3,CTRB1,CTSS,ITGAV,ITGB4,OLFML2A
GO: Biological Process	GO:0050804	modulation of chemical synaptic transmission	GO	7.659e-10	5.386e-06	1.146e-07	1.081e-06	48	357	SYN3,MAPT,ACHE,KMT2A,MMP9,PPP1R9A,CPEB3,BCAN,SLC1A3,SHANK2,SNAP25,ATP1A2,SNCA,SNCG,GABBR1,PLK2,MYO6,BCHE,GFAP,BDNF,PCDH17,SYNGAP1,NF1,NFATC4,SYT1,CACNA1A,NRGN,NTRK2,GRIA2,GRIA4,GRIN2A,NR3C1,OPHN1,P2RX3,TNR,CPEB1,ZMYND8,MGLL,NLGN3,PRKCZ,CLSTN3,PTN,KCNJ10,DMPK,KIT,CACNG7,EGR1,EGR2
GO: Biological Process	GO:0045596	negative regulation of cell differentiation	GO	1.297e-09	9.121e-06	1.9e-07	1.793e-06	74	694	ABCA1,TMEM176A,SOX8,MEN1,SORT1,MELTF,JAG1,SEMA6B,SEMA4D,TMEM176B,ARHGAP4,ZFHX3,SUFU,INPP5J,MYCN,TOB2,PLK2,HOPX,GATA3,BCL6,SIX4,GFAP,BDNF,SYNGAP1,NF1,NFATC4,GLI2,NOTCH1,TCF7L2,PRICKLE1,C1QL4,CHADL,NR2F1,TGFB2,TGFBR3,THY1,HEY1,CD74,PAWR,RFLNA,TNR,GPR37L1,NLGN3,PIK3R1,VEGFA,COL3A1,TRPV1,P2RY12,WNT5A,ID4,PPARA,ZFP36,IGFBP5,DIXDC1,IL4R,SEMA3E,BHLHE41,HDAC4,PTCH1,ITGAV,ITPKB,PTN,PTPRZ1,NTM,SEMA3B,MAFB,…
GO: Cellular Component	GO:0031012	extracellular matrix	GO	2.12e-15	1.507e-12	1.507e-12	1.077e-11	66	444	ACHE,ADAM11,MGP,ADAMTS20,FGF9,MMP2,MMP9,MMP17,FBLN5,FMOD,CILP,COL20A1,BCAN,SLC1A3,TNN,SNCA,SPN,BMP1,DST,GPLD1,FBLN7,CHADL,TGFB2,TGFBR3,COL18A1,ADAMTS6,ENTPD2,SERAC1,CLEC3B,TNR,TNXB,HAPLN2,CLU,COL14A1,PLAT,FLRT3,ADAMTSL4,COL1A1,VEGFA,COL3A1,COL4A3,COL4A4,COL9A2,COL9A3,COL11A2,COL12A1,COL16A1,OLFML2B,WNT5A,WNT6,COL27A1,CCN1,NCAN,CST3,ITGB4,PTN,OLFML2A,SSC5D,OPTC,PTPRZ1,NAV2,GPC6,ADAMTS12,EFNA5,P3H2…
GO: Cellular Component	GO:0044420	extracellular matrix component	GO	3.686e-10	2.621e-07	1.31e-07	9.361e-07	28	141	ACHE,FGF9,FBLN5,SLC1A3,SNCA,SPN,DST,TGFB2,COL18A1,ENTPD2,TNR,TNXB,COL14A1,COL1A1,VEGFA,COL3A1,COL4A3,COL4A4,COL11A2,COL12A1,COL27A1,CST3,ITGB4,PTN,PTPRZ1,EFNA5,P3H2,MMRN2
GO: Cellular Component	GO:0005615	extracellular space	GO	5.152e-09	3.663e-06	1.221e-06	8.724e-06	123	1449	ABCA1,MANBA,ACHE,FRMD7,C1RL,UBN2,MELTF,HIST2H2BE,MGP,ADAMTS20,FGF7,FGF9,CCL5,CCL7,C1QTNF5,MMP2,MERTK,MMP9,CCL22,CX3CL1,SEMA4D,NAT8B,FBLN5,FMOD,ANGPT1,ANGPT2,CILP,COL20A1,PPFIBP2,BCAN,LRRC4C,APOD,LRIG3,LSR,SCUBE2,SNCA,KDSR,DKK3,GABBR1,SERPINB7,TNFSF13,SPN,GAS6,BPIFB1,BCHE,GFRA1,BDNF,FGL2,STC1,APOM,BMP1,C1S,C3,C4A,C8G,MCF2L,CA6,GPLD1,TCN2,CMTM4,C1QL4,CXCL1,CXCL3,TGFA,TGFB2,TGFBR3,COL18A1,CLEC3B,TNX…

## Sheet: DEGs-down
Functional analysis of down-regulated DEGs
Category	ID	Name	Source	p-value	q-value Bonferroni	q-value FDR B&H	q-value FDR B&Y	Hit Count in Query List	Hit Count in Genome	Hit in Query List
Disease	C0007102	Malignant tumor of colon	DisGeNET Curated	1.916e-09	8.018e-06	6.668e-06	5.945e-05	81	1915	CDKN3,PTTG1,ERCC1,HINT1,HMGB1,MCM2,RPS19,MCM7,RPS20,HMGCR,HMGA1,RPS27A,HMMR,RRM1,F2RL1,HNRNPC,AXIN2,TXN,SLC9A3R2,PCBD2,TUBA1B,SERPINB6,FBN2,CLIC1,PIN1,PLAUR,PRDX5,FHL2,PLK1,SDC1,FLT1,GDF15,SHMT1,APEX1,SIVA1,BIRC5,XPO1,FXN,CRABP1,SLC2A1,IGFBP3,IGFBP4,CYP2R1,UHRF1,PLK4,EME1,PCLAF,SPP1,CYP27B1,PSMB6,CD55,PMEPA1,AURKA,UTS2,GLB1,DHCR7,NQO1,TAGLN,NME1,NME2,KIF22,KPNA2,RAN,RBM3,GPX1,GPX3,LDLR,LGALS1,GSS…
Transcription Factor Binding Site	V$E2F4DP1_01	V$E2F4DP1_01	TFBS	1.514e-09	8.571e-07	5.523e-07	3.82e-06	23	189	MCM2,MCM3,MCM6,MCM7,RPS20,HMGA1,RRM2,DCTPP1,HIST1H2BK,POLE2,POLE4,MDGA1,SNRPD1,PCLAF,NASP,DNAJC9,RANBP1,STMN1,PHF5A,EIF4A1,H2AFZ,CDK1,CDC6
Transcription Factor Binding Site	SGCGSSAAA_V$E2F1DP2_01	SGCGSSAAA_V$E2F1DP2_01	TFBS	2.224e-09	1.259e-06	5.523e-07	3.82e-06	19	131	MCM2,MCM3,MCM6,MCM7,RPS20,HMGA1,RRM2,DCTPP1,HIST1H2BK,POLE2,POLE4,SNRPD1,PCLAF,NASP,DNAJC9,RANBP1,PHF5A,H2AFZ,CDC6
Transcription Factor Binding Site	V$E2F4DP2_01	V$E2F4DP2_01	TFBS	4.879e-09	2.761e-06	5.523e-07	3.82e-06	22	184	MCM2,MCM3,MCM6,MCM7,RPS20,HMGA1,RRM2,DCTPP1,HIST1H2BK,POLE2,POLE4,SNRPD1,PCLAF,NASP,DNAJC9,RANBP1,STMN1,PHF5A,EIF4A1,H2AFZ,CDK1,CDC6
Transcription Factor Binding Site	V$E2F1DP1_01	V$E2F1DP1_01	TFBS	4.879e-09	2.761e-06	5.523e-07	3.82e-06	22	184	MCM2,MCM3,MCM6,MCM7,RPS20,HMGA1,RRM2,DCTPP1,HIST1H2BK,POLE2,POLE4,SNRPD1,PCLAF,NASP,DNAJC9,RANBP1,STMN1,PHF5A,EIF4A1,H2AFZ,CDK1,CDC6
GO: Biological Process	GO:0000956	nuclear-transcribed mRNA catabolic process	TFBS	9.772e-18	4.686e-14	6.695e-15	6.061e-14	31	202	RPL27A,RPL31,MAGOH,RPL35A,RPL41,RPS2,RPS3,RPS7,RPS8,RPS11,RPS17,EXOSC8,RPS19,RPS20,RPS21,RPS23,RPS24,RPS25,RPS27A,RPS29,LSM5,LSM4,RPL36,LSM2,LSM7,LSM3,MAGOHB,EIF4A1,RPL35,RPL9,RPL11
GO: Biological Process	GO:0006259	DNA metabolic process	GO	2.174e-17	1.043e-13	1.159e-14	1.049e-13	68	992	CHAF1B,PTTG1,ERCC1,RPS3,HMGB1,MCM2,MCM3,HMGB2,MCM5,MCM6,MCM7,HMGA1,RPS27A,PFN1,RRM1,POLA2,RRM2,HNRNPC,AXIN2,CDC45,S100A11,PSMC3IP,NOP10,USP1,POLD2,POLE2,APEX1,GINS4,POLE4,NHP2,IGFBP3,IGFBP4,UBE2T,PRIM1,UHRF1,CCN2,SUMO3,CYP1B1,EME1,PCLAF,NASP,GINS1,BANF1,TIPIN,NME1,RBX1,KIF22,KPNA2,RAN,MMS22L,GPER1,SEM1,MIS18A,DUT,RFC4,E2F8,HMGA2,TK1,CD28,H2AFX,SWI5,ALYREF,CDK1,CDC6,RPA2,CLCF1,TOP2A,PCNA
GO: Biological Process	GO:0045047	protein targeting to ER	GO	2.668e-17	1.279e-13	1.279e-14	1.158e-13	23	102	RPL27A,RPL31,RPL35A,RPL41,RPS2,RPS3,RPS7,RPS8,RPS11,RPS17,RPS19,RPS20,RPS21,RPS23,RPS24,RPS25,RPS27A,RPS29,RPL36,SEC61G,RPL35,RPL9,RPL11
GO: Biological Process	GO:0006614	SRP-dependent cotranslational protein targeting to membrane	GO	5.655e-17	2.712e-13	2.428e-14	2.198e-13	22	94	RPL27A,RPL31,RPL35A,RPL41,RPS2,RPS3,RPS7,RPS8,RPS11,RPS17,RPS19,RPS20,RPS21,RPS23,RPS24,RPS25,RPS27A,RPS29,RPL36,RPL35,RPL9,RPL11
GO: Biological Process	GO:0006401	RNA catabolic process	GO	6.076e-17	2.914e-13	2.428e-14	2.198e-13	33	247	RPL27A,RPL31,MAGOH,RPL35A,RPL41,RPS2,RPS3,RPS7,RPS8,RPS11,RPS17,EXOSC8,RPS19,RPS20,RPS21,RPS23,RPS24,RPS25,RPS27A,RPS29,LSM5,LSM4,RPL36,LSM2,LSM7,LSM3,RNASEH2B,MAGOHB,EIF4A1,RPL35,SLIRP,RPL9,RPL11
GO: Biological Process	GO:0072599	establishment of protein localization to endoplasmic reticulum	GO	6.66e-17	3.194e-13	2.457e-14	2.224e-13	23	106	RPL27A,RPL31,RPL35A,RPL41,RPS2,RPS3,RPS7,RPS8,RPS11,RPS17,RPS19,RPS20,RPS21,RPS23,RPS24,RPS25,RPS27A,RPS29,RPL36,SEC61G,RPL35,RPL9,RPL11
GO: Biological Process	GO:0006402	mRNA catabolic process	GO	9.122e-17	4.375e-13	3.125e-14	2.829e-13	31	218	RPL27A,RPL31,MAGOH,RPL35A,RPL41,RPS2,RPS3,RPS7,RPS8,RPS11,RPS17,EXOSC8,RPS19,RPS20,RPS21,RPS23,RPS24,RPS25,RPS27A,RPS29,LSM5,LSM4,RPL36,LSM2,LSM7,LSM3,MAGOHB,EIF4A1,RPL35,RPL9,RPL11
GO: Biological Process	GO:0000184	nuclear-transcribed mRNA catabolic process, nonsense-mediated decay	GO	1.251e-16	5.999e-13	4e-14	3.621e-13	24	121	RPL27A,RPL31,MAGOH,RPL35A,RPL41,RPS2,RPS3,RPS7,RPS8,RPS11,RPS17,RPS19,RPS20,RPS21,RPS23,RPS24,RPS25,RPS27A,RPS29,RPL36,MAGOHB,RPL35,RPL9,RPL11
GO: Biological Process	GO:0044270	cellular nitrogen compound catabolic process	GO	1.596e-16	7.657e-13	4.785e-14	4.332e-13	44	462	RPL27A,RPL31,MAGOH,RPL35A,HINT1,RPL41,RPS2,RPS3,NT5C3A,RPS7,RPS8,RPS11,RPS17,HMGB1,HMGB2,EXOSC8,RPS19,RPS20,RPS21,RPS23,RPS24,RPS25,RPS27A,RPS29,ADA,LSM5,LSM4,DCTPP1,RPL36,DNPH1,IGFBP3,LSM2,LSM7,ITPA,LSM3,RNASEH2B,GPX1,DUT,MAGOHB,EIF4A1,RPL35,SLIRP,RPL9,RPL11
GO: Biological Process	GO:0046700	heterocycle catabolic process	GO	1.874e-16	8.989e-13	5.288e-14	4.787e-13	44	464	RPL27A,RPL31,MAGOH,RPL35A,HINT1,RPL41,RPS2,RPS3,NT5C3A,RPS7,RPS8,RPS11,RPS17,HMGB1,HMGB2,EXOSC8,RPS19,RPS20,RPS21,RPS23,RPS24,RPS25,RPS27A,RPS29,ADA,LSM5,LSM4,DCTPP1,RPL36,DNPH1,IGFBP3,LSM2,LSM7,ITPA,LSM3,RNASEH2B,GPX1,DUT,MAGOHB,EIF4A1,RPL35,SLIRP,RPL9,RPL11
GO: Biological Process	GO:1901361	organic cyclic compound catabolic process	GO	2.53e-16	1.213e-12	6.385e-14	5.781e-13	46	510	RPL27A,RPL31,MAGOH,RPL35A,HINT1,RPL41,RPS2,RPS3,NT5C3A,RPS7,RPS8,RPS11,RPS17,HMGB1,HMGB2,EXOSC8,RPS19,RPS20,RPS21,RPS23,RPS24,RPS25,RPS27A,RPS29,ADA,LSM5,LSM4,DCTPP1,RPL36,DNPH1,IGFBP3,LSM2,LSM7,CYP27B1,ITPA,LSM3,RNASEH2B,GPX1,DUT,MAGOHB,SCARB1,EIF4A1,RPL35,SLIRP,RPL9,RPL11
GO: Biological Process	GO:0006613	cotranslational protein targeting to membrane	GO	2.919e-16	1.4e-12	7e-14	6.337e-13	22	101	RPL27A,RPL31,RPL35A,RPL41,RPS2,RPS3,RPS7,RPS8,RPS11,RPS17,RPS19,RPS20,RPS21,RPS23,RPS24,RPS25,RPS27A,RPS29,RPL36,RPL35,RPL9,RPL11
GO: Biological Process	GO:0019439	aromatic compound catabolic process	GO	4.125e-16	1.978e-12	9.421e-14	8.529e-13	44	474	RPL27A,RPL31,MAGOH,RPL35A,HINT1,RPL41,RPS2,RPS3,NT5C3A,RPS7,RPS8,RPS11,RPS17,HMGB1,HMGB2,EXOSC8,RPS19,RPS20,RPS21,RPS23,RPS24,RPS25,RPS27A,RPS29,ADA,LSM5,LSM4,DCTPP1,RPL36,DNPH1,IGFBP3,LSM2,LSM7,ITPA,LSM3,RNASEH2B,GPX1,DUT,MAGOHB,EIF4A1,RPL35,SLIRP,RPL9,RPL11
GO: Biological Process	GO:0000280	nuclear division	GO	1.241e-15	5.953e-12	2.706e-13	2.449e-12	49	599	NUSAP1,PTTG1,CENPW,RPS3,SPC25,SKA2,TTK,HAUS8,CKS2,PIN1,PIMREG,PLK1,VRK1,KIF23,KNSTRN,ANAPC15,BIRC5,SPC24,MYBL2,CDCA3,ERCC6L,NUF2,AURKA,TXNL4A,TIPIN,UBE2S,FAM83D,KIFC1,KIF22,RAN,RANBP1,CAMK2B,MIS18A,UBE2C,NUP43,CCNA2,CCNB1,CEP55,HMGA2,CD28,MASTL,CDK1,NME6,CDC6,CDC20,SKA1,PMF1,TOP2A,MAD2L1
GO: Biological Process	GO:0044265	cellular macromolecule catabolic process	GO	1.94e-15	9.303e-12	3.858e-13	3.493e-12	64	977	RPL27A,PTTG1,RPL31,MAGOH,RPL35A,RPL41,RPS2,RPS3,USP11,RPS7,RPS8,RPS11,RPS17,HMGB1,HMGB2,EXOSC8,RPS19,RPS20,RPS21,RPS23,RPS24,RPS25,RPS27A,RPS29,TTK,LSM5,LSM4,PLK1,USP1,RPL36,ANAPC15,CPA2,RNF7,IGFBP3,TRIB3,UHRF1,SUMO3,LSM2,LSM7,PSMB6,PSMB10,PSMC3,LSM3,NEDD8,AURKA,UBE2S,TAF9,IL33,RBX1,RNASEH2B,RANBP1,ATP5IF1,UBE2C,GPX1,MAGOHB,CCNB1,EIF4A1,CDK1,RPL35,CDC20,SLIRP,MAD2L1,RPL9,RPL11
GO: Biological Process	GO:0009057	macromolecule catabolic process	GO	2.039e-15	9.78e-12	3.858e-13	3.493e-12	73	1223	RPL27A,PTTG1,RPL31,MAGOH,RPL35A,RPL41,RPS2,RPS3,USP11,RPS7,RPS8,RPS11,RPS17,HMGB1,HMGB2,EXOSC8,RPS19,RPS20,RPS21,RPS23,RPS24,RPS25,RPS27A,HMMR,RPS29,TTK,LSM5,PIN1,LSM4,PLK1,USP1,SDC1,RPL36,ANAPC15,CPA2,XPO1,RNF7,IGFBP3,TRIB3,UHRF1,CHID1,SUMO3,LSM2,LSM7,PSMB6,PSMB10,PSMC3,LSM3,NEDD8,AURKA,GLB1,UBE2S,FAM83D,TAF9,IL33,RBX1,RNASEH2B,RANBP1,ATP5IF1,CALM2,UBE2C,GPX1,MAGOHB,LDLR,CCNB1,EIF4A1,CDK1,RPL35,…
GO: Biological Process	GO:0007059	chromosome segregation	GO	2.092e-15	1.003e-11	3.858e-13	3.493e-12	36	333	NUSAP1,PTTG1,CENPW,NUP85,RPS3,SPC25,SKA2,TTK,AXIN2,CENPM,PLK1,KIF23,KNSTRN,ANAPC15,BIRC5,XPO1,SPC24,ERCC6L,NUF2,CENPK,FAM83D,KIFC1,KIF22,MIS18A,UBE2C,CENPU,NUP43,ECT2,CCNB1,CEP55,CDC6,CDC20,SKA1,PMF1,TOP2A,MAD2L1
GO: Biological Process	GO:0070972	protein localization to endoplasmic reticulum	GO	3.075e-15	1.475e-11	5.268e-13	4.769e-12	23	125	RPL27A,RPL31,RPL35A,RPL41,RPS2,RPS3,RPS7,RPS8,RPS11,RPS17,RPS19,RPS20,RPS21,RPS23,RPS24,RPS25,RPS27A,RPS29,RPL36,SEC61G,RPL35,RPL9,RPL11
GO: Biological Process	GO:0044419	interspecies interaction between organisms	GO	3.436e-15	1.648e-11	5.367e-13	4.859e-12	57	808	RPL27A,RPL31,RPL35A,RPL41,NUP85,RPS2,RPS3,RPS7,RPS8,RPS11,RPS17,RPS19,RPS20,RPS21,RPS23,RPS24,RPS25,HMGA1,RPS27A,RPS29,PFN1,F2RL1,FDPS,PPIH,RPL36,SIVA1,XPO1,CD93,VAMP8,LRRC15,PSMB6,PSMB10,CD55,PSMC3,BANF1,PVR,RBX1,KPNA2,RAN,RANBP1,GPX1,CENPU,NUP43,LDLR,LGALS1,CCNA2,TFRC,HMGA2,CD28,SCARB1,EIF4A1,H2AFX,ALYREF,RPL35,TOP2A,RPL9,RPL11
GO: Biological Process	GO:0098813	nuclear chromosome segregation	GO	3.576e-15	1.715e-11	5.367e-13	4.859e-12	33	283	NUSAP1,PTTG1,NUP85,SPC25,SKA2,TTK,AXIN2,CENPM,PLK1,KIF23,KNSTRN,ANAPC15,BIRC5,XPO1,SPC24,ERCC6L,NUF2,CENPK,FAM83D,KIFC1,KIF22,UBE2C,CENPU,NUP43,ECT2,CCNB1,CEP55,CDC6,CDC20,SKA1,PMF1,TOP2A,MAD2L1
GO: Biological Process	GO:1901575	organic substance catabolic process	GO	3.348e-13	1.606e-09	3.65e-11	3.304e-10	91	1910	RPL27A,PTTG1,RPL31,MAGOH,RPL35A,HINT1,RPL41,RPS2,RPS3,USP11,NT5C3A,RPS7,RPS8,RPS11,RPS17,HMGB1,HMGB2,EXOSC8,RPS19,RPS20,RPS21,RPS23,RPS24,RPS25,RPS27A,HMMR,RPS29,ADA,TTK,LSM5,FABP5,PIN1,LSM4,PLK1,DCTPP1,USP1,SDC1,RPL36,ANAPC15,SHMT1,CPA2,XPO1,DNPH1,CRABP1,RNF7,IGFBP3,TRIB3,UHRF1,CHID1,SUMO3,IAH1,LSM2,LSM7,CYP1B1,GALE,CYP27B1,PSMB6,PSMB10,PSMC3,ITPA,LSM3,NEDD8,AURKA,SMPDL3B,GLB1,UBE2S,FAM83D,TAF9,…
GO: Biological Process	GO:0006261	DNA-dependent DNA replication	GO	1.339e-12	6.424e-09	1.427e-10	1.292e-09	21	134	MCM2,MCM3,MCM5,MCM6,MCM7,HMGA1,POLA2,CDC45,POLD2,POLE2,GINS4,PRIM1,GINS1,TIPIN,MMS22L,RFC4,E2F8,ALYREF,CDC6,TOP2A,PCNA
GO: Biological Process	GO:0010564	regulation of cell cycle process	GO	1.557e-12	7.467e-09	1.623e-10	1.469e-09	44	598	NUSAP1,PTTG1,RPS27A,TTK,AXIN2,CDC45,PIN1,PLK1,KIF23,KNSTRN,ANAPC15,APEX1,BIRC5,XPO1,SIX3,CCN2,PLK4,MDM1,PSMB6,PSMB10,PSMC3,AURKA,TIPIN,FAM83D,KIFC1,RNASEH2B,RANBP1,GPER1,CALM2,CAMK2B,UBE2C,ECT2,E2F8,CCNA2,CCNB1,HMGA2,CD28,CDK1,NME6,CDC6,CDC20,RPA2,MAD2L1,PCNA
GO: Biological Process	GO:1902653	secondary alcohol biosynthetic process	GO	2.634e-12	1.263e-08	2.632e-10	2.382e-09	14	51	HMGCR,HMGCS1,MSMO1,FDFT1,FDPS,IDI1,MVD,INSIG1,SQLE,CYP51A1,NSDHL,DHCR7,DHCR24,TM7SF2
GO: Biological Process	GO:0006695	cholesterol biosynthetic process	GO	2.634e-12	1.263e-08	2.632e-10	2.382e-09	14	51	HMGCR,HMGCS1,MSMO1,FDFT1,FDPS,IDI1,MVD,INSIG1,SQLE,CYP51A1,NSDHL,DHCR7,DHCR24,TM7SF2
GO: Biological Process	GO:0006612	protein targeting to membrane	GO	6.368e-12	3.054e-08	6.232e-10	5.642e-09	24	194	RPL27A,RPL31,RPL35A,RPL41,RPS2,RPS3,RPS7,RPS8,RPS11,RPS17,RPS19,RPS20,RPS21,RPS23,RPS24,RPS25,RPS27A,RPS29,RPL36,PRKG2,MFF,RPL35,RPL9,RPL11
GO: Biological Process	GO:0016126	sterol biosynthetic process	GO	1.071e-11	5.138e-08	1.028e-09	9.303e-09	14	56	HMGCR,HMGCS1,MSMO1,FDFT1,FDPS,IDI1,MVD,INSIG1,SQLE,CYP51A1,NSDHL,DHCR7,DHCR24,TM7SF2
GO: Biological Process	GO:0016071	mRNA metabolic process	GO	1.407e-11	6.748e-08	1.323e-09	1.198e-08	45	664	RPL27A,RPL31,MAGOH,RPL35A,RPL41,RPS2,RPS3,RPS7,RPS8,RPS11,RPS17,EXOSC8,RPS19,RPS20,RPS21,RPS23,RPS24,RPS25,RPS27A,RPS29,LSM5,HNRNPC,LSM4,PPIH,RPL36,LSM2,SNRPA1,SNRPB,SNRPD1,LSM7,LSM8,SNRPG,SF3B5,LSM3,TXNL4A,PCBP3,MAGOHB,PHF5A,CCNB1,EIF4A1,ALYREF,RPL35,DDX39A,RPL9,RPL11
GO: Biological Process	GO:0044248	cellular catabolic process	GO	2.302e-11	1.104e-07	2.123e-09	1.922e-08	84	1828	RPL27A,PTTG1,RPL31,MAGOH,RPL35A,HINT1,RPL41,RPS2,RPS3,USP11,NT5C3A,RPS7,RPS8,RPS11,RPS17,HMGB1,HMGB2,EXOSC8,RPS19,RPS20,RPS21,RPS23,RPS24,RPS25,RPS27A,RPS29,ADA,TTK,LSM5,FABP5,LSM4,PRDX5,PLK1,DCTPP1,USP1,RPL36,ANAPC15,SHMT1,CPA2,DNPH1,CRABP1,RNF7,IGFBP3,TRIB3,UHRF1,SUMO3,LSM2,LSM7,CYP1B1,CYP27B1,PSMB6,PSMB10,PSMC3,ITPA,LSM3,NEDD8,AURKA,QSOX1,SMPDL3B,GLB1,UBE2S,TAF9,IL33,RBX1,RNASEH2B,RANBP1,ATP5I…
GO: Biological Process	GO:0007062	sister chromatid cohesion	GO	3.687e-11	1.768e-07	3.274e-09	2.964e-08	19	127	NUP85,SPC25,SKA2,AXIN2,CENPM,PLK1,BIRC5,XPO1,SPC24,ERCC6L,NUF2,CENPK,KIF22,CENPU,NUP43,CDC20,SKA1,PMF1,MAD2L1
GO: Biological Process	GO:0006413	translational initiation	GO	4.258e-11	2.042e-07	3.713e-09	3.361e-08	23	194	RPL27A,RPL31,RPL35A,RPL41,RPS2,RPS3,RPS7,RPS8,RPS11,RPS17,RPS19,RPS20,RPS21,RPS23,RPS24,RPS25,RPS27A,RPS29,RPL36,EIF4A1,RPL35,RPL9,RPL11
GO: Biological Process	GO:0065003	protein-containing complex assembly	GO	5.273e-11	2.529e-07	4.516e-09	4.088e-08	83	1825	CHAF1B,ERCC1,CLGN,CENPW,RPS2,RPS3,RPS17,HMGB1,MCM2,HMGB2,CARD10,RPS19,HMGCR,RPS25,HMGA1,RPS27A,PFN1,RRM1,RRM2,AXIN2,CDC45,SLC9A3R2,PCBD2,S100A10,HAUS8,HIST1H3G,CENPM,RPF2,LSM4,PPIH,PLK1,DCTPP1,HIST1H2BK,KIF23,EID2,SHMT1,BIRC5,SLC2A1,CRYAB,ASF1B,LSM2,VAMP8,SNRPB,SNRPD1,SNRPG,MYBL2,INSIG1,PSMC3,NASP,GCHFR,NDUFB5,CENPK,PMEPA1,MFF,LSM3,AURKA,TXNL4A,UBE2S,NME2,TAF9,TBCC,KIFC1,RBX1,H1FX,MRPL20,ATP5IF1,…
GO: Biological Process	GO:1901566	organonitrogen compound biosynthetic process	GO	5.81e-11	2.786e-07	4.889e-09	4.426e-08	71	1444	MRPL23,RPL27A,RPL31,MAGOH,RPL35A,RPL36AL,RAMP1,RPL41,B3GNT5,MRPS12,RPS2,RPS3,RPS7,RPS8,RPS11,RPS17,RPS19,RPS20,RPS21,RPS23,RPS24,RPS25,RPS27A,RPS29,ADA,FABP5,PCBD2,MGST2,SDC1,RPL36,MRPL42,SHMT1,MRPL33,FXN,NHP2,MRPL14,ST6GALNAC4,MRPL1,ATP5MC1,CYP1B1,SPR,AK5,GMPR,CHCHD1,NME1,NME2,HS3ST3B1,MRPL20,RAN,ATP5IF1,CALCA,CALCB,GPER1,CALM2,RBM3,MRPL54,MRPL53,DUT,GSS,MRPS10,EEF1B2,NAMPT,TK1,CD28,EIF4A1,EIF5A…
GO: Biological Process	GO:0006396	RNA processing	GO	6.631e-11	3.18e-07	5.449e-09	4.933e-08	53	913	RPL27A,RPL31,MAGOH,RPL35A,RPP21,RPL41,RPS2,FBL,RPS3,RPS7,RPS8,RPS11,RPS17,EXOSC8,LAGE3,RPS19,RPS20,RPS21,RPS23,RPS24,RPS25,RPS27A,RPS29,LSM5,HNRNPC,NPM3,RPF2,EMG1,LSM4,NOP10,PPIH,RPL36,NHP2,LSM2,SNRPA1,SNRPB,SNRPD1,LSM7,LSM8,SNRPG,MRPL1,SF3B5,LSM3,TXNL4A,RBM3,MAGOHB,PHF5A,CCNB1,ALYREF,RPL35,DDX39A,RPL9,RPL11
GO: Biological Process	GO:0043043	peptide biosynthetic process	GO	6.704e-11	3.215e-07	5.449e-09	4.933e-08	45	696	MRPL23,RPL27A,RPL31,MAGOH,RPL35A,RPL36AL,RPL41,MRPS12,RPS2,RPS3,RPS7,RPS8,RPS11,RPS17,RPS19,RPS20,RPS21,RPS23,RPS24,RPS25,RPS27A,RPS29,MGST2,RPL36,MRPL42,MRPL33,NHP2,MRPL14,MRPL1,CYP1B1,CHCHD1,MRPL20,RAN,RBM3,MRPL54,MRPL53,GSS,MRPS10,EEF1B2,CD28,EIF4A1,EIF5A,RPL35,RPL9,RPL11
GO: Biological Process	GO:0006270	DNA replication initiation	GO	1.174e-10	5.629e-07	9.382e-09	8.494e-08	11	35	MCM2,MCM3,MCM5,MCM6,MCM7,POLA2,CDC45,POLE2,GINS4,PRIM1,CDC6
GO: Biological Process	GO:0006323	DNA packaging	GO	1.447e-10	6.942e-07	1.138e-08	1.03e-07	23	206	NUSAP1,CHAF1B,CENPW,NAA10,HMGB1,MCM2,HMGB2,HMGA1,HIST1H3G,CENPM,HIST1H2BK,ASF1B,NASP,CENPK,H1FX,GPER1,MIS18A,CENPU,CCNB1,HMGA2,H2AFX,CDK1,TOP2A
GO: Biological Process	GO:0043604	amide biosynthetic process	GO	2.616e-10	1.255e-06	1.961e-08	1.775e-07	47	780	MRPL23,RPL27A,RPL31,MAGOH,RPL35A,RPL36AL,RPL41,MRPS12,RPS2,RPS3,RPS7,RPS8,RPS11,RPS17,RPS19,RPS20,RPS21,RPS23,RPS24,RPS25,RPS27A,RPS29,MGST2,RPL36,MRPL42,MRPL33,NHP2,MRPL14,ST6GALNAC4,MRPL1,CYP1B1,CHCHD1,MRPL20,RAN,ATP5IF1,RBM3,MRPL54,MRPL53,GSS,MRPS10,EEF1B2,CD28,EIF4A1,EIF5A,RPL35,RPL9,RPL11
GO: Biological Process	GO:0031145	anaphase-promoting complex-dependent catabolic process	GO	1.024e-09	4.91e-06	7.44e-08	6.735e-07	14	77	PTTG1,RPS27A,PLK1,ANAPC15,PSMB6,PSMB10,PSMC3,AURKA,UBE2S,UBE2C,CCNB1,CDK1,CDC20,MAD2L1
GO: Biological Process	GO:0006518	peptide metabolic process	GO	1.278e-09	6.13e-06	9.149e-08	8.282e-07	48	847	MRPL23,RPL27A,RPL31,MAGOH,RPL35A,RPL36AL,RPL41,MRPS12,RPS2,RPS3,RPS7,RPS8,RPS11,RPS17,RPS19,RPS20,RPS21,RPS23,RPS24,RPS25,RPS27A,RPS29,MGST2,CLIC1,RPL36,MRPL42,MRPL33,NHP2,MRPL14,MRPL1,CYP1B1,CHCHD1,MRPL20,RAN,RBM3,MRPL54,GPX1,MRPL53,GPX3,GSS,MRPS10,EEF1B2,CD28,EIF4A1,EIF5A,RPL35,RPL9,RPL11
GO: Biological Process	GO:1902652	secondary alcohol metabolic process	GO	1.36e-09	6.523e-06	9.593e-08	8.684e-07	18	139	HMGCR,HMGCS1,MSMO1,FDFT1,FDPS,IDI1,CYP2R1,MVD,INSIG1,SQLE,CYP27B1,CYP51A1,NSDHL,DHCR7,DHCR24,LDLR,SCARB1,TM7SF2
GO: Biological Process	GO:0022411	cellular component disassembly	GO	1.871e-09	8.973e-06	1.3e-07	1.177e-06	41	663	MRPL23,CHAF1B,NUP85,MRPS12,HMGB1,HMGB2,HMGA1,F2RL1,FBN2,LSM4,PLK1,VRK1,MRPL42,MRPL33,CD93,IGFBP3,MRPL14,SNRPB,SNRPD1,MRPL1,SPP1,BANF1,NEFM,CHCHD1,NME2,MRPL20,ATP5IF1,CALCB,GPER1,MRPL54,MRPL53,HSF2BP,NUP43,STMN1,CCNB1,MRPS10,EIF5A,ELN,CDK1,CKAP2,TOP2A
GO: Biological Process	GO:0032392	DNA geometric change	GO	2.054e-09	9.849e-06	1.407e-07	1.274e-06	14	81	HMGB1,MCM2,MCM3,HMGB2,MCM5,MCM6,MCM7,HMGA1,RPS27A,CDC45,GINS4,GINS1,RBX1,TOP2A
GO: Cellular Component	GO:0005694	chromosome	GO	1.244e-23	7.265e-21	7.265e-21	5.047e-20	75	941	NUSAP1,CHAF1B,ERCC1,CENPW,NUP85,FBL,SPC25,HMGB1,MCM2,MCM3,HMGB2,MCM5,SKA2,MCM6,MCM7,HMGA1,POLA2,HNRNPC,CDC45,HIST1H2AJ,HIST1H3G,CENPM,PLK1,HIST1H2BK,KNSTRN,POLD2,POLE2,APEX1,GINS4,BIRC5,POLE4,XPO1,NHP2,SPC24,IGFBP3,ASF1B,PRIM1,UHRF1,SUMO3,H2AFJ,PLK4,MYBL2,EME1,ERCC6L,NASP,NUF2,CENPK,GINS1,BANF1,AURKA,TIPIN,DPY30,SYN1,IL33,KIF22,H1FX,RAN,MMS22L,MIS18A,CENPU,NUP43,RFC4,CCNB1,HMGA2,H2AFX,H2AFZ,SWI5,…
GO: Cellular Component	GO:0098687	chromosomal region	GO	7.729e-17	4.514e-14	6.449e-15	4.48e-14	38	344	ERCC1,CENPW,NUP85,SPC25,MCM2,MCM3,MCM5,SKA2,MCM6,MCM7,HIST1H3G,CENPM,PLK1,KNSTRN,APEX1,BIRC5,XPO1,NHP2,SPC24,SUMO3,ERCC6L,NUF2,CENPK,AURKA,DPY30,KIF22,MIS18A,CENPU,NUP43,CCNB1,H2AFX,ALYREF,CDK1,SKA1,RPA2,PMF1,MAD2L1,PCNA
GO: Cellular Component	GO:0044445	cytosolic part	GO	2.276e-14	1.329e-11	1.661e-12	1.154e-11	29	235	RPL27A,RPL31,RPL35A,RPL36AL,RPL41,RPS2,RPS3,RPS7,RPS8,RPS11,NAA10,RPS17,RPS19,RPS20,RPS21,RPS23,RPS24,RPS25,RPS27A,RPS29,RRM1,RRM2,RPL36,NHP2,MRPL1,PSMC3,RPL35,RPL9,RPL11
GO: Cellular Component	GO:0015935	small ribosomal subunit	GO	1.224e-13	7.149e-11	7.943e-12	5.519e-11	17	72	MRPS12,RPS2,RPS3,RPS7,RPS8,RPS11,RPS17,RPS19,RPS20,RPS21,RPS23,RPS24,RPS25,RPS27A,RPS29,MRPL42,MRPS10
GO: Cellular Component	GO:0000776	kinetochore	GO	1.791e-13	1.046e-10	1.046e-11	7.265e-11	21	124	CENPW,NUP85,SPC25,SKA2,CENPM,PLK1,KNSTRN,BIRC5,XPO1,SPC24,SUMO3,ERCC6L,NUF2,CENPK,KIF22,CENPU,NUP43,CCNB1,SKA1,PMF1,MAD2L1
GO: Cellular Component	GO:0022627	cytosolic small ribosomal subunit	GO	1.969e-13	1.15e-10	1.046e-11	7.265e-11	14	44	RPS2,RPS3,RPS7,RPS8,RPS11,RPS17,RPS19,RPS20,RPS21,RPS23,RPS24,RPS25,RPS27A,RPS29
GO: Cellular Component	GO:0000228	nuclear chromosome	GO	5.461e-13	3.189e-10	2.658e-11	1.846e-10	43	569	CHAF1B,ERCC1,MCM2,MCM3,HMGB2,MCM5,MCM6,MCM7,POLA2,HNRNPC,CDC45,HIST1H2AJ,HIST1H3G,PLK1,HIST1H2BK,POLD2,POLE2,APEX1,GINS4,BIRC5,POLE4,NHP2,IGFBP3,ASF1B,UHRF1,H2AFJ,EME1,NASP,GINS1,AURKA,TIPIN,SYN1,MMS22L,CCNB1,HMGA2,H2AFX,H2AFZ,SWI5,ALYREF,CDK1,RPA2,TOP2A,PCNA
GO: Cellular Component	GO:0000779	condensed chromosome, centromeric region	GO	7.498e-13	4.379e-10	3.368e-11	2.34e-10	19	105	CENPW,NUP85,SPC25,SKA2,CENPM,PLK1,KNSTRN,BIRC5,SPC24,ERCC6L,NUF2,CENPK,AURKA,CENPU,NUP43,CCNB1,SKA1,PMF1,MAD2L1
GO: Cellular Component	GO:0000777	condensed chromosome kinetochore	GO	1.332e-12	7.779e-10	5.556e-11	3.86e-10	18	95	CENPW,NUP85,SPC25,SKA2,CENPM,PLK1,KNSTRN,BIRC5,SPC24,ERCC6L,NUF2,CENPK,CENPU,NUP43,CCNB1,SKA1,PMF1,MAD2L1
GO: Cellular Component	GO:0000793	condensed chromosome	GO	2.671e-12	1.56e-09	1.04e-10	7.224e-10	25	208	CENPW,NUP85,SPC25,HMGB1,HMGB2,SKA2,CENPM,PLK1,KNSTRN,BIRC5,SPC24,ERCC6L,NUF2,CENPK,BANF1,AURKA,SYN1,CENPU,NUP43,CCNB1,H2AFX,SKA1,PMF1,TOP2A,MAD2L1
GO: Cellular Component	GO:0044454	nuclear chromosome part	GO	4.12e-12	2.406e-09	1.504e-10	1.045e-09	40	531	CHAF1B,ERCC1,MCM2,MCM3,HMGB2,MCM5,MCM6,MCM7,POLA2,HNRNPC,CDC45,HIST1H2AJ,HIST1H3G,PLK1,HIST1H2BK,POLD2,POLE2,APEX1,GINS4,POLE4,NHP2,IGFBP3,ASF1B,UHRF1,H2AFJ,EME1,NASP,GINS1,AURKA,TIPIN,SYN1,MMS22L,CCNB1,H2AFX,H2AFZ,SWI5,ALYREF,CDK1,RPA2,PCNA
GO: Cellular Component	GO:0097525	spliceosomal snRNP complex	GO	4.583e-12	2.677e-09	1.575e-10	1.094e-09	14	54	LSM5,LSM4,PPIH,LSM2,SNRPA1,SNRPB,SNRPD1,LSM7,LSM8,SNRPG,SF3B5,LSM3,TXNL4A,PHF5A
GO: Cellular Component	GO:0097526	spliceosomal tri-snRNP complex	GO	5.406e-12	3.157e-09	1.754e-10	1.219e-09	11	28	LSM5,LSM4,PPIH,LSM2,SNRPB,SNRPD1,LSM7,LSM8,SNRPG,LSM3,TXNL4A
GO: Cellular Component	GO:0000775	chromosome, centromeric region	GO	1.006e-11	5.877e-09	3.093e-10	2.149e-09	23	185	CENPW,NUP85,SPC25,SKA2,CENPM,PLK1,KNSTRN,BIRC5,XPO1,SPC24,SUMO3,ERCC6L,NUF2,CENPK,AURKA,KIF22,MIS18A,CENPU,NUP43,CCNB1,SKA1,PMF1,MAD2L1
GO: Cellular Component	GO:0030532	small nuclear ribonucleoprotein complex	GO	2.777e-11	1.622e-08	8.11e-10	5.635e-09	14	61	LSM5,LSM4,PPIH,LSM2,SNRPA1,SNRPB,SNRPD1,LSM7,LSM8,SNRPG,SF3B5,LSM3,TXNL4A,PHF5A
GO: Cellular Component	GO:0032993	protein-DNA complex	GO	1.359e-08	7.939e-06	3.054e-07	2.122e-06	19	183	MCM3,POLA2,CDC45,HIST1H2AJ,HIST1H3G,HIST1H2BK,POLD2,POLE2,GINS4,POLE4,PRIM1,H2AFJ,GINS1,H1FX,HMGA2,H2AFX,H2AFZ,RPA2,PCNA
GO: Cellular Component	GO:0015630	microtubule cytoskeleton	GO	1.668e-08	9.742e-06	3.608e-07	2.507e-06	54	1125	NUSAP1,NUP85,RPS3,RPS7,MCM2,MCM3,SKA2,TTK,AXIN2,CDC45,TUBA1B,HAUS8,TUBB4B,HYPK,PLK1,VRK1,KIF23,KNSTRN,APEX1,BIRC5,CRYAB,CCDC124,B9D1,PLK4,ERCC6L,MDM1,LRP8,AURKA,TUBB6,AK5,FAM83D,NME1,TBCC,KIFC1,KIF22,RAN,RANBP1,CALM2,CAMK2B,CENPU,STMN1,ECT2,CCNB1,CEP55,KIF20A,MASTL,CDK1,CKAP2,CDC6,CDC20,SKA1,TOP2A,MAD2L1,PCNA
